# Supplementary material for: The widespread Leodamas chevalieri (Annelida, Orbiniidae) revealed as a species complex, with descriptions of a new species and a new record for the Arabian region
Source: Zookeys. 2026 Apr 3;1276:61–94. doi: 10.3897/zookeys.1276.173213 (PMC13069388; doi:10.3897/zookeys.1276.173213)
Supplement: XML Treatment for Leodamas [file zookeys.1276.173213-treatment1.xml]

<!DOCTYPE tp:taxon-treatment
  PUBLIC "-//TaxonX//DTD Taxonomic Treatment Publishing DTD v0 20100105//EN" "tax-treatment-NSO.dtd">
<tp:taxon-treatment xmlns:tp="http://www.plazi.org/taxpub"><tp:treatment-meta><kwd-group><label>Taxon classification</label><kwd>
                  <named-content content-type="kingdom">Animalia</named-content>
                </kwd><kwd>
                  <named-content content-type="order">Annelida</named-content>
                </kwd><kwd>
                  <named-content content-type="family">Orbiniidae</named-content>
                </kwd></kwd-group><mixed-citation publication-type="journal"><person-group><name><surname>Meca</surname><given-names>Miguel A.</given-names></name><name><surname>Zhadan</surname><given-names>Anna</given-names></name><name><surname>Al-Kandari</surname><given-names>Manal</given-names></name><name><surname>Budaeva</surname><given-names>Nataliya</given-names></name></person-group><article-title>The widespread <italic><tp:taxon-name><tp:taxon-name-part taxon-name-part-type="genus" reg="Leodamas">Leodamas</tp:taxon-name-part> <tp:taxon-name-part taxon-name-part-type="species" reg="chevalieri">chevalieri</tp:taxon-name-part></tp:taxon-name></italic> (<tp:taxon-name><tp:taxon-name-part taxon-name-part-type="phylum" reg="Annelida">Annelida</tp:taxon-name-part></tp:taxon-name>, <tp:taxon-name><tp:taxon-name-part taxon-name-part-type="family" reg="Orbiniidae">Orbiniidae</tp:taxon-name-part></tp:taxon-name>) revealed as a species complex, with descriptions of a new species and a new record for the Arabian region</article-title><source>Zookeys</source><day>03</day><month>04</month><year>2026</year><volume>1276</volume><fpage>61</fpage><lpage>94</lpage><pub-id pub-id-type="doi">10.3897/zookeys.1276.173213</pub-id></mixed-citation></tp:treatment-meta><tp:nomenclature><tp:taxon-name><object-id xmlns:xlink="http://www.w3.org/1999/xlink" content-type="arpha" xlink:type="simple">19855B8B-12A3-5095-A2CC-D275AA56247D</object-id>
                        		<tp:taxon-name-part taxon-name-part-type="genus" reg="Leodamas">Leodamas</tp:taxon-name-part>
                        	</tp:taxon-name><tp:taxon-authority>Kinberg, 1866</tp:taxon-authority><tp:nomenclature-citation-list><tp:nomenclature-citation><tp:taxon-name>
                    <tp:taxon-name-part taxon-name-part-type="genus" reg="Leodamas">Leodamas</tp:taxon-name-part>
                  </tp:taxon-name><comment> Kinberg, 1866: 252; <xref ref-type="bibr" rid="B4">Blake 2000</xref>: 448; <xref ref-type="bibr" rid="B65">Zhadan et al. 2015</xref>: 786 –789; <xref ref-type="bibr" rid="B5">Blake 2017</xref>: 48 –52 (in part).</comment></tp:nomenclature-citation><tp:nomenclature-citation><tp:taxon-name><tp:taxon-name-part taxon-name-part-type="genus" reg="Scoloplos">Scoloplos</tp:taxon-name-part> (<tp:taxon-name-part taxon-name-part-type="subgenus" reg="Leodamas">Leodamas</tp:taxon-name-part>)</tp:taxon-name><comment>: <xref ref-type="bibr" rid="B24">Hartman 1957</xref>: 284 –285; <xref ref-type="bibr" rid="B48">Pettibone 1957</xref>: 160; <xref ref-type="bibr" rid="B13">Day 1973</xref>: 84; <xref ref-type="bibr" rid="B15">Eibye-Jacobsen 2002</xref>: 87.</comment></tp:nomenclature-citation></tp:nomenclature-citation-list></tp:nomenclature><tp:treatment-sec sec-type="Type species"><title>Type species.</title><p><italic><tp:taxon-name><tp:taxon-name-part taxon-name-part-type="genus" reg="Leodamas">Leodamas</tp:taxon-name-part> <tp:taxon-name-part taxon-name-part-type="species" reg="verax">verax</tp:taxon-name-part></tp:taxon-name></italic> Kinberg, 1886, by monotypy.</p></tp:treatment-sec><tp:treatment-sec sec-type="Diagnosis"><title>Diagnosis.</title><p>(emended from <xref ref-type="bibr" rid="B64">Zhadan 2020</xref>) Prostomium acutely pointed, usually prolonged. Peristomium with one achaetous peristomial ring. Branchiae simple or branched, usually present from chaetiger 5–7 and rarely from chaetiger 12. Posterior thoracic neuropodia may bear one or two podal papillae and one or two subpodial papillae. Abdominal neuropodia bilobed with reduced inner lobe. Thoracic neuropodia bearing large and numerous uncini accompanied by few crenulated capillaries, crenulated capillaries sometimes absent. Abdominal neuropodia possess robust protruding aciculae. Abdominal forked notochaetae present or absent.</p></tp:treatment-sec><tp:treatment-sec sec-type="Remarks"><title>Remarks.</title><p><xref ref-type="bibr" rid="B65">Zhadan et al. (2015)</xref> and <xref ref-type="bibr" rid="B64">Zhadan (2020)</xref> suggested the presence of protruding robust aciculae in abdominal neuropodia as the main diagnostic character of <italic><tp:taxon-name><tp:taxon-name-part taxon-name-part-type="genus" reg="Leodamas">Leodamas</tp:taxon-name-part></tp:taxon-name></italic>, whilst Blake (<xref ref-type="bibr" rid="B5">2017</xref>, <xref ref-type="bibr" rid="B6">2020</xref>, <xref ref-type="bibr" rid="B7">2021</xref>) proposed the presence of large and conspicuous uncini in the thoracic neuropodia as a diagnostic character and transferred several species of <italic><tp:taxon-name><tp:taxon-name-part taxon-name-part-type="genus" reg="Scoloplos">Scoloplos</tp:taxon-name-part></tp:taxon-name></italic> with such uncini to <italic><tp:taxon-name><tp:taxon-name-part taxon-name-part-type="genus" reg="Leodamas">Leodamas</tp:taxon-name-part></tp:taxon-name></italic>. A phylogenetic study of <tp:taxon-name><tp:taxon-name-part taxon-name-part-type="family" reg="Orbiniidae">Orbiniidae</tp:taxon-name-part></tp:taxon-name> based on genome skimming (<xref ref-type="bibr" rid="B36">Meca 2025</xref>) showed the presence of large and conspicuous uncini in thoracic neuropodia being a homoplastic character found in species from four unrelated clades. In the same study, a single protruding aciculum in the abdominal neuropodia was only found in the species belonging to <italic><tp:taxon-name><tp:taxon-name-part taxon-name-part-type="genus" reg="Leodamas">Leodamas</tp:taxon-name-part></tp:taxon-name></italic> sensu lato, whilst one to three embedded aciculae in the abdominal neuropodia were only found in the species from <italic><tp:taxon-name><tp:taxon-name-part taxon-name-part-type="genus" reg="Scoloplos">Scoloplos</tp:taxon-name-part></tp:taxon-name></italic> sensu lato. Thus, we follow Zhadan’s (2020) diagnosis which is here emended, with the addition of the character “shape of abdominal neuropodia” since all <italic><tp:taxon-name><tp:taxon-name-part taxon-name-part-type="genus" reg="Leodamas">Leodamas</tp:taxon-name-part></tp:taxon-name></italic> species exhibit bilobed abdominal neuropodia with a reduced inner lobe which is replaced by the protruding robust aciculae.</p><p>The species of <italic><tp:taxon-name><tp:taxon-name-part taxon-name-part-type="genus" reg="Scoloplos">Scoloplos</tp:taxon-name-part></tp:taxon-name></italic> transferred by <xref ref-type="bibr" rid="B5">Blake (2017)</xref> to <italic><tp:taxon-name><tp:taxon-name-part taxon-name-part-type="genus" reg="Leodamas">Leodamas</tp:taxon-name-part></tp:taxon-name></italic>, as well as the recently described <italic><tp:taxon-name><tp:taxon-name-part taxon-name-part-type="genus" reg="Leodamas">Leodamas</tp:taxon-name-part> <tp:taxon-name-part taxon-name-part-type="species" reg="perissobranchiatus">perissobranchiatus</tp:taxon-name-part></tp:taxon-name></italic> Blake, 2017 and <italic><tp:taxon-name><tp:taxon-name-part taxon-name-part-type="genus" reg="Leodamas">Leodamas</tp:taxon-name-part> <tp:taxon-name-part taxon-name-part-type="species" reg="bathyalis">bathyalis</tp:taxon-name-part></tp:taxon-name></italic> Blake, 2020, showing a single embedded aciculum in abdominal neuropodia are here considered as belonging to <italic><tp:taxon-name><tp:taxon-name-part taxon-name-part-type="genus" reg="Scoloplos">Scoloplos</tp:taxon-name-part></tp:taxon-name></italic> until their phylogenetic position within <tp:taxon-name><tp:taxon-name-part taxon-name-part-type="family" reg="Orbiniidae">Orbiniidae</tp:taxon-name-part></tp:taxon-name> is assessed based on molecular data.</p></tp:treatment-sec><ref-list><ref id="B4"><mixed-citation xmlns:xlink="http://www.w3.org/1999/xlink" xlink:type="simple">Blake JA (2000) A new genus and species of polychaete worm (Family <tp:taxon-name><tp:taxon-name-part taxon-name-part-type="family">Orbiniidae</tp:taxon-name-part></tp:taxon-name>) from methane seeps in the Gulf of Mexico, interrelationships of the genera of <tp:taxon-name><tp:taxon-name-part taxon-name-part-type="family">Orbiniidae</tp:taxon-name-part></tp:taxon-name>. Cahiers de Biologie Marine 41(4): 435–449. <ext-link xlink:href="10.21411/CBM.A.84F1D61E" ext-link-type="doi" xlink:type="simple">https://doi.org/10.21411/CBM.A.84F1D61E</ext-link></mixed-citation></ref><ref id="B65"><mixed-citation xmlns:xlink="http://www.w3.org/1999/xlink" xlink:type="simple">Zhadan A, Stupnikova A, Neretina T (2015) <tp:taxon-name><tp:taxon-name-part taxon-name-part-type="family">Orbiniidae</tp:taxon-name-part></tp:taxon-name> (<tp:taxon-name><tp:taxon-name-part taxon-name-part-type="phylum">Annelida</tp:taxon-name-part></tp:taxon-name>: <tp:taxon-name><tp:taxon-name-part taxon-name-part-type="subclass">Errantia</tp:taxon-name-part></tp:taxon-name>) from Lizard Island, Great Barrier Reef, Australia with notes on orbiniid phylogeny. Zootaxa 4019(1): 773–801. <ext-link xlink:href="10.11646/zootaxa.4019.1.27" ext-link-type="doi" xlink:type="simple">https://doi.org/10.11646/zootaxa.4019.1.27</ext-link></mixed-citation></ref><ref id="B5"><mixed-citation xmlns:xlink="http://www.w3.org/1999/xlink" xlink:type="simple">Blake JA (2017) <tp:taxon-name><tp:taxon-name-part taxon-name-part-type="class">Polychaeta</tp:taxon-name-part></tp:taxon-name><tp:taxon-name><tp:taxon-name-part taxon-name-part-type="family">Orbiniidae</tp:taxon-name-part></tp:taxon-name> from antarctica, the Southern Ocean, the abyssal Pacific ocean, and off South America. Zootaxa 4218(1): 1–145. <ext-link xlink:href="10.11646/zootaxa.4218.1.1" ext-link-type="doi" xlink:type="simple">https://doi.org/10.11646/zootaxa.4218.1.1</ext-link></mixed-citation></ref><ref id="B24"><mixed-citation xmlns:xlink="http://www.w3.org/1999/xlink" xlink:type="simple">Hartman O (1957) <tp:taxon-name><tp:taxon-name-part taxon-name-part-type="family">Orbiniidae</tp:taxon-name-part></tp:taxon-name>, <tp:taxon-name><tp:taxon-name-part taxon-name-part-type="family">Apistobranchidae</tp:taxon-name-part></tp:taxon-name>, <tp:taxon-name><tp:taxon-name-part taxon-name-part-type="family">Paraonidae</tp:taxon-name-part></tp:taxon-name> and <tp:taxon-name><tp:taxon-name-part taxon-name-part-type="family">Longosomidae</tp:taxon-name-part></tp:taxon-name>. Allan Hancock Pacific Expeditions 15(3): 211–393. <ext-link xlink:href="10.5281/zenodo.16175719" ext-link-type="doi" xlink:type="simple">https://doi.org/10.5281/zenodo.16175719</ext-link></mixed-citation></ref><ref id="B48"><mixed-citation xmlns:xlink="http://www.w3.org/1999/xlink" xlink:type="simple">Pettibone MH (1957) North American genera of the family <tp:taxon-name><tp:taxon-name-part taxon-name-part-type="family">Orbiniidae</tp:taxon-name-part></tp:taxon-name> (<tp:taxon-name><tp:taxon-name-part taxon-name-part-type="phylum">Annelida</tp:taxon-name-part></tp:taxon-name>: <tp:taxon-name><tp:taxon-name-part taxon-name-part-type="class">Polychaeta</tp:taxon-name-part></tp:taxon-name>), with descriptions of new species. Journal of the Washington Academy of Sciences 47(5): 159–167.</mixed-citation></ref><ref id="B13"><mixed-citation xmlns:xlink="http://www.w3.org/1999/xlink" xlink:type="simple">Day JH (1973) New <tp:taxon-name><tp:taxon-name-part taxon-name-part-type="class">Polychaeta</tp:taxon-name-part></tp:taxon-name> from Beaufort, with a key to all species recorded from North Carolina. NOAA Technical Report. National Marine Fisheries Circular 375: 1–140. <ext-link xlink:href="10.5962/bhl.title.62852" ext-link-type="doi" xlink:type="simple">https://doi.org/10.5962/bhl.title.62852</ext-link></mixed-citation></ref><ref id="B15"><mixed-citation xmlns:xlink="http://www.w3.org/1999/xlink" xlink:type="simple">Eibye-Jacobsen D (2002) The <tp:taxon-name><tp:taxon-name-part taxon-name-part-type="family">Orbiniidae</tp:taxon-name-part></tp:taxon-name> (<tp:taxon-name><tp:taxon-name-part taxon-name-part-type="phylum">Annelida</tp:taxon-name-part></tp:taxon-name>: <tp:taxon-name><tp:taxon-name-part taxon-name-part-type="class">Polychaeta</tp:taxon-name-part></tp:taxon-name>) of the BIOSHELF Project, Andaman Sea, Thailand. Phuket Marine Biological Center Special Publication 24: 77–99.</mixed-citation></ref><ref id="B64"><mixed-citation xmlns:xlink="http://www.w3.org/1999/xlink" xlink:type="simple">Zhadan A (2020) Review of <tp:taxon-name><tp:taxon-name-part taxon-name-part-type="family">Orbiniidae</tp:taxon-name-part></tp:taxon-name> (<tp:taxon-name><tp:taxon-name-part taxon-name-part-type="phylum">Annelida</tp:taxon-name-part></tp:taxon-name>, <tp:taxon-name><tp:taxon-name-part taxon-name-part-type="subclass">Sedentaria</tp:taxon-name-part></tp:taxon-name>) from Australia. Zootaxa 4860(4): 451–502. <ext-link xlink:href="10.11646/zootaxa.4860.4.1" ext-link-type="doi" xlink:type="simple">https://doi.org/10.11646/zootaxa.4860.4.1</ext-link></mixed-citation></ref><ref id="B6"><mixed-citation xmlns:xlink="http://www.w3.org/1999/xlink" xlink:type="simple">Blake JA (2020) New species and records of deep-water <tp:taxon-name><tp:taxon-name-part taxon-name-part-type="family">Orbiniidae</tp:taxon-name-part></tp:taxon-name> (<tp:taxon-name><tp:taxon-name-part taxon-name-part-type="phylum">Annelida</tp:taxon-name-part></tp:taxon-name>, <tp:taxon-name><tp:taxon-name-part taxon-name-part-type="class">Polychaeta</tp:taxon-name-part></tp:taxon-name>) from the Eastern Pacific continental slope, abyssal Pacific Ocean, and the South China Sea. Zootaxa 4730(1): 1–61. <ext-link xlink:href="10.11646/zootaxa.4730.1.1" ext-link-type="doi" xlink:type="simple">https://doi.org/10.11646/zootaxa.4730.1.1</ext-link></mixed-citation></ref><ref id="B7"><mixed-citation xmlns:xlink="http://www.w3.org/1999/xlink" xlink:type="simple">Blake JA (2021) New species and records of <tp:taxon-name><tp:taxon-name-part taxon-name-part-type="family">Orbiniidae</tp:taxon-name-part></tp:taxon-name> (<tp:taxon-name><tp:taxon-name-part taxon-name-part-type="phylum">Annelida</tp:taxon-name-part></tp:taxon-name>, <tp:taxon-name><tp:taxon-name-part taxon-name-part-type="class">Polychaeta</tp:taxon-name-part></tp:taxon-name>) from continental shelf and slope depths of the Western North Atlantic Ocean. Zootaxa 4930(1): 1–123. <ext-link xlink:href="10.11646/zootaxa.4930.1.1" ext-link-type="doi" xlink:type="simple">https://doi.org/10.11646/zootaxa.4930.1.1</ext-link></mixed-citation></ref><ref id="B36"><mixed-citation xmlns:xlink="http://www.w3.org/1999/xlink" xlink:type="simple">Meca MA (2025) Systematic revision of <tp:taxon-name><tp:taxon-name-part taxon-name-part-type="family">Orbiniidae</tp:taxon-name-part></tp:taxon-name> (<tp:taxon-name><tp:taxon-name-part taxon-name-part-type="phylum">Annelida</tp:taxon-name-part></tp:taxon-name>). PhD thesis, University Museum of Bergen, University of Bergen, Norway. <ext-link xlink:href="https://hdl.handle.net/11250/3175624" ext-link-type="uri" xlink:type="simple">https://hdl.handle.net/11250/3175624</ext-link></mixed-citation></ref></ref-list></tp:taxon-treatment>
