# Supplementary material for: The widespread Leodamas chevalieri (Annelida, Orbiniidae) revealed as a species complex, with descriptions of a new species and a new record for the Arabian region
Source: Zookeys. 2026 Apr 3;1276:61–94. doi: 10.3897/zookeys.1276.173213 (PMC13069388; doi:10.3897/zookeys.1276.173213)
Supplement: XML Treatment for Leodamas chevalieri [file zookeys.1276.173213-treatment2.xml]

<!DOCTYPE tp:taxon-treatment
  PUBLIC "-//TaxonX//DTD Taxonomic Treatment Publishing DTD v0 20100105//EN" "tax-treatment-NSO.dtd">
<tp:taxon-treatment xmlns:tp="http://www.plazi.org/taxpub"><tp:treatment-meta><kwd-group><label>Taxon classification</label><kwd>
                  <named-content content-type="kingdom">Animalia</named-content>
                </kwd><kwd>
                  <named-content content-type="order">Annelida</named-content>
                </kwd><kwd>
                  <named-content content-type="family">Orbiniidae</named-content>
                </kwd></kwd-group><mixed-citation publication-type="journal"><person-group><name><surname>Meca</surname><given-names>Miguel A.</given-names></name><name><surname>Zhadan</surname><given-names>Anna</given-names></name><name><surname>Al-Kandari</surname><given-names>Manal</given-names></name><name><surname>Budaeva</surname><given-names>Nataliya</given-names></name></person-group><article-title>The widespread <italic><tp:taxon-name><tp:taxon-name-part taxon-name-part-type="genus" reg="Leodamas">Leodamas</tp:taxon-name-part> <tp:taxon-name-part taxon-name-part-type="species" reg="chevalieri">chevalieri</tp:taxon-name-part></tp:taxon-name></italic> (<tp:taxon-name><tp:taxon-name-part taxon-name-part-type="phylum" reg="Annelida">Annelida</tp:taxon-name-part></tp:taxon-name>, <tp:taxon-name><tp:taxon-name-part taxon-name-part-type="family" reg="Orbiniidae">Orbiniidae</tp:taxon-name-part></tp:taxon-name>) revealed as a species complex, with descriptions of a new species and a new record for the Arabian region</article-title><source>Zookeys</source><day>03</day><month>04</month><year>2026</year><volume>1276</volume><fpage>61</fpage><lpage>94</lpage><pub-id pub-id-type="doi">10.3897/zookeys.1276.173213</pub-id></mixed-citation></tp:treatment-meta><tp:nomenclature><tp:taxon-name><object-id xmlns:xlink="http://www.w3.org/1999/xlink" content-type="arpha" xlink:type="simple">5AD52DCA-3E58-563C-BAAD-1D21F3756CF2</object-id>
                        		<tp:taxon-name-part taxon-name-part-type="genus" reg="Leodamas">Leodamas</tp:taxon-name-part> <tp:taxon-name-part taxon-name-part-type="species" reg="chevalieri">chevalieri</tp:taxon-name-part>
                        	</tp:taxon-name><tp:taxon-authority>(Fauvel, 1902)</tp:taxon-authority><xref ref-type="fig" rid="F2">Figs 2</xref><xref ref-type="fig" rid="F3">, 3</xref><xref ref-type="fig" rid="F4">, 4</xref><xref ref-type="fig" rid="F5">, 5</xref><xref ref-type="fig" rid="F6">, 6</xref><tp:nomenclature-citation-list><tp:nomenclature-citation><tp:taxon-name><tp:taxon-name-part taxon-name-part-type="genus" reg="Aricia">Aricia</tp:taxon-name-part> <tp:taxon-name-part taxon-name-part-type="species" reg="chevalieri">chevalieri</tp:taxon-name-part></tp:taxon-name><comment> Fauvel, 1902: 83–86, figs 23–28.</comment></tp:nomenclature-citation><tp:nomenclature-citation><tp:taxon-name><tp:taxon-name-part taxon-name-part-type="genus" reg="Aricia"/> <tp:taxon-name-part taxon-name-part-type="species" reg="chevalieri"/></tp:taxon-name><comment> Non <tp:taxon-name><tp:taxon-name-part taxon-name-part-type="genus" reg="Aricia">Aricia</tp:taxon-name-part> <tp:taxon-name-part taxon-name-part-type="species" reg="chevalieri">chevalieri</tp:taxon-name-part></tp:taxon-name>: <xref ref-type="bibr" rid="B20">Gravier 1906</xref>: 167, pl. II, figs 193–195; <xref ref-type="bibr" rid="B17">Fauvel 1919</xref>; 428–429.</comment></tp:nomenclature-citation><tp:nomenclature-citation><tp:taxon-name><tp:taxon-name-part taxon-name-part-type="genus" reg="Scoloplos"/> <tp:taxon-name-part taxon-name-part-type="subgenus" reg="Leodamas"/> <tp:taxon-name-part taxon-name-part-type="species" reg="chevalieri"/></tp:taxon-name><comment> Non <tp:taxon-name><tp:taxon-name-part taxon-name-part-type="genus" reg="Scoloplos">Scoloplos</tp:taxon-name-part> (<tp:taxon-name-part taxon-name-part-type="subgenus" reg="Leodamas">Leodamas</tp:taxon-name-part>) <tp:taxon-name-part taxon-name-part-type="species" reg="chevalieri">chevalieri</tp:taxon-name-part></tp:taxon-name>: <xref ref-type="bibr" rid="B63">Wesenberg-Lund 1949</xref>: 322; <xref ref-type="bibr" rid="B18">Fauvel 1953</xref>: 308–309, fig. 161; <xref ref-type="bibr" rid="B3">Amoureux 1976</xref>: 23; <xref ref-type="bibr" rid="B45">Ong 1995</xref>: 271, 273, 274, fig. 9.</comment></tp:nomenclature-citation><tp:nomenclature-citation><tp:taxon-name><tp:taxon-name-part taxon-name-part-type="genus" reg="Leodamas"/> <tp:taxon-name-part taxon-name-part-type="species" reg="chevalieri"/></tp:taxon-name><comment> Non <tp:taxon-name><tp:taxon-name-part taxon-name-part-type="genus" reg="Leodamas">Leodamas</tp:taxon-name-part> <tp:taxon-name-part taxon-name-part-type="species" reg="chevalieri">chevalieri</tp:taxon-name-part></tp:taxon-name>: <xref ref-type="bibr" rid="B1">Al-Kandari et al. 2019</xref>: 7.</comment></tp:nomenclature-citation></tp:nomenclature-citation-list></tp:nomenclature><tp:treatment-sec sec-type="Type material"><title>Type material.</title><p><bold><italic>Lectotype</italic></bold> here designated • <abbrev xmlns:xlink="http://www.w3.org/1999/xlink" content-type="institution" xlink:title="National Museum of Natural History, Paris, France" xlink:type="simple">MNHN</abbrev>-IA-2000-2122. <bold><italic>Paralectotypes</italic></bold>: • <abbrev xmlns:xlink="http://www.w3.org/1999/xlink" content-type="institution" xlink:title="National Museum of Natural History, Paris, France" xlink:type="simple">MNHN</abbrev>-IA-2000-2123 (two incomplete paralectotypes); <abbrev xmlns:xlink="http://www.w3.org/1999/xlink" content-type="institution" xlink:title="National Museum of Natural History, Paris, France" xlink:type="simple">MNHN</abbrev>-IA-2001-160 (numerous abdominal fragments).</p></tp:treatment-sec><tp:treatment-sec sec-type="Other material examined"><title>Other material examined.</title><p>• <named-content xmlns:xlink="http://www.w3.org/1999/xlink" content-type="dwc:institutional_code" xlink:title="Museum of Zoology at the University of Bergen, Invertebrate Collection" xlink:href="https://scientific-collections.gbif.org/institution/1b1a6027-eaa3-4715-8ac2-e7384d6248cb" xlink:type="simple">ZMBN</named-content> 115302 (1 spm); <named-content xmlns:xlink="http://www.w3.org/1999/xlink" content-type="dwc:institutional_code" xlink:title="Museum of Zoology at the University of Bergen, Invertebrate Collection" xlink:href="https://scientific-collections.gbif.org/institution/1b1a6027-eaa3-4715-8ac2-e7384d6248cb" xlink:type="simple">ZMBN</named-content> 115304 (3 juveniles); <named-content xmlns:xlink="http://www.w3.org/1999/xlink" content-type="dwc:institutional_code" xlink:title="Museum of Zoology at the University of Bergen, Invertebrate Collection" xlink:href="https://scientific-collections.gbif.org/institution/1b1a6027-eaa3-4715-8ac2-e7384d6248cb" xlink:type="simple">ZMBN</named-content> 159076 (1 spm, DNA voucher Leo43); <named-content xmlns:xlink="http://www.w3.org/1999/xlink" content-type="dwc:institutional_code" xlink:title="Museum of Zoology at the University of Bergen, Invertebrate Collection" xlink:href="https://scientific-collections.gbif.org/institution/1b1a6027-eaa3-4715-8ac2-e7384d6248cb" xlink:type="simple">ZMBN</named-content> 159077 (1 spm); <named-content xmlns:xlink="http://www.w3.org/1999/xlink" content-type="dwc:institutional_code" xlink:title="Museum of Zoology at the University of Bergen, Invertebrate Collection" xlink:href="https://scientific-collections.gbif.org/institution/1b1a6027-eaa3-4715-8ac2-e7384d6248cb" xlink:type="simple">ZMBN</named-content> 159078 (1 spm); <named-content xmlns:xlink="http://www.w3.org/1999/xlink" content-type="dwc:institutional_code" xlink:title="Museum of Zoology at the University of Bergen, Invertebrate Collection" xlink:href="https://scientific-collections.gbif.org/institution/1b1a6027-eaa3-4715-8ac2-e7384d6248cb" xlink:type="simple">ZMBN</named-content> 159079 (1 spm).</p></tp:treatment-sec><tp:treatment-sec sec-type="Diagnosis"><title>Diagnosis.</title><p>One podal papilla in posteriormost thoracic chaetigers; thoracic neuropodia with five rows of uncini accompanied by few capillary chaetae; abdominal neuropodia with single, slightly bent, projecting aciculum.</p></tp:treatment-sec><tp:treatment-sec sec-type="Type locality"><title>Type locality.</title><p>Estuary of Casamance River, Senegal, 6 km from the mouth, <named-content xmlns:xlink="http://www.w3.org/1999/xlink" content-type="dwc:verbatimCoordinates" xlink:type="simple">12.589776, -16.703020</named-content>, in intertidal fine sand, slightly muddy, around rotten wood and other debris (Fig. <xref ref-type="fig" rid="F2">2</xref>).</p><fig id="F2" position="float" orientation="portrait"><object-id xmlns:xlink="http://www.w3.org/1999/xlink" content-type="doi" xlink:type="simple">10.3897/zookeys.1276.173213.figure2</object-id><object-id xmlns:xlink="http://www.w3.org/1999/xlink" content-type="arpha" xlink:type="simple">09908B10-C377-5005-B469-E1D6D36FA2EB</object-id><label>Figure 2.</label><caption><p>Distributional maps of <italic><tp:taxon-name><tp:taxon-name-part taxon-name-part-type="genus" reg="Leodamas">Leodamas</tp:taxon-name-part></tp:taxon-name></italic> species. Stars represent the type localities of the species.</p></caption><graphic xmlns:xlink="http://www.w3.org/1999/xlink" xlink:href="zookeys-1276-061_article-173213__-g002.jpg" id="oo_1582158.jpg" position="float" orientation="portrait" xlink:type="simple"><uri content-type="original_file" xlink:type="simple">https://binary.pensoft.net/fig/1582158</uri></graphic></fig></tp:treatment-sec><tp:treatment-sec sec-type="Description (based on the type material)"><title>Description (based on the type material).</title><p>Lectotype incomplete with 73 chaetigers, 44 mm in length and 0.8 mm in width of thorax. Body long, slender; thorax flattened dorso-ventrally, inflated in anterior part; abdomen cylindrical (Fig. <xref ref-type="fig" rid="F3">3A</xref>). Color in ethanol whitish-yellow, chaetae brown. Prostomium conical, pointed (Fig. <xref ref-type="fig" rid="F3">3B</xref>). Nuchal organs not seen. Thoracic width up to 0.9 mm in paralectotypes. Thoracic chaetigers numbering 22 (22 and 23 in paralectotypes). Branchiae starting from chaetiger 6, triangular with broad bases and tapering tips; gradually increasing in size; in abdomen becoming long, digitate, equal in length or slightly shorter than notopodia (Fig. <xref ref-type="fig" rid="F3">3C, E</xref>). Thoracic postchaetal notopodial lobes developed from chaetiger 2, lanceolate, gradually increasing in size; in anterior abdomen lanceolate, shorter than branchiae; in posterior abdomen becoming very long, digitate, equal in length or slightly longer than branchiae (Figs <xref ref-type="fig" rid="F3">3D</xref>, <xref ref-type="fig" rid="F3">3E</xref>, <xref ref-type="fig" rid="F4">4C</xref>, <xref ref-type="fig" rid="F4">4H</xref>, <xref ref-type="fig" rid="F4">4I</xref>). Thoracic neuropodial postchaetal lobes as low ridges, in posteriormost one or two thoracic chaetigers with low triangular podal papilla (Figs <xref ref-type="fig" rid="F3">3D</xref>, <xref ref-type="fig" rid="F4">4G</xref>). Abdominal neuropodia rectangular, with long triangular outer lobe and reduced inner lobe with projecting aciculum (Fig. <xref ref-type="fig" rid="F4">4C, H, I</xref>). Parapodial flange not developed. Subpodal, stomach, and flange papillae absent. Dorsal organs not seen.</p><fig id="F3" position="float" orientation="portrait"><object-id xmlns:xlink="http://www.w3.org/1999/xlink" content-type="doi" xlink:type="simple">10.3897/zookeys.1276.173213.figure3</object-id><object-id xmlns:xlink="http://www.w3.org/1999/xlink" content-type="arpha" xlink:type="simple">7A97C9B2-54D5-5C6F-9E0F-9280CE25DE41</object-id><label>Figure 3.</label><caption><p><italic><tp:taxon-name><tp:taxon-name-part taxon-name-part-type="genus" reg="Leodamas">Leodamas</tp:taxon-name-part> <tp:taxon-name-part taxon-name-part-type="species" reg="chevalieri">chevalieri</tp:taxon-name-part></tp:taxon-name></italic>, type specimens, light microscopy, stereomicroscope; <bold>A–D</bold>. Lectotype, <abbrev xmlns:xlink="http://www.w3.org/1999/xlink" content-type="institution" xlink:title="National Museum of Natural History, Paris, France" xlink:type="simple">MNHN</abbrev>-IA-TYPE0728; <bold>E</bold>. Paralectotype. <bold>A</bold>. General view from left side; <bold>B</bold>. Anterior part from left side, prostomium is not seen; <bold>C</bold>. Thorax, dorsal view; <bold>D</bold>. Middle thorax, lateral view; <bold>E</bold>. Abdomen, dorsal view. Scale bars: 1 mm (<bold>A, C</bold>); 200 µm (<bold>B, D</bold>); 500 µm (<bold>E</bold>).</p></caption><graphic xmlns:xlink="http://www.w3.org/1999/xlink" xlink:href="zookeys-1276-061_article-173213__-g003.jpg" id="oo_1582159.jpg" position="float" orientation="portrait" xlink:type="simple"><uri content-type="original_file" xlink:type="simple">https://binary.pensoft.net/fig/1582159</uri></graphic></fig><fig id="F4" position="float" orientation="portrait"><object-id xmlns:xlink="http://www.w3.org/1999/xlink" content-type="doi" xlink:type="simple">10.3897/zookeys.1276.173213.figure4</object-id><object-id xmlns:xlink="http://www.w3.org/1999/xlink" content-type="arpha" xlink:type="simple">3C9FB738-78C1-58A0-9291-48428BB35F12</object-id><label>Figure 4.</label><caption><p><italic><tp:taxon-name><tp:taxon-name-part taxon-name-part-type="genus" reg="Leodamas">Leodamas</tp:taxon-name-part> <tp:taxon-name-part taxon-name-part-type="species" reg="chevalieri">chevalieri</tp:taxon-name-part></tp:taxon-name></italic>, paralectotypes. <bold>A–C</bold>. Light microscopy, compound microscope; <bold>D–J</bold>. <abbrev xmlns:xlink="http://www.w3.org/1999/xlink" xlink:title="Scanning Electron Microscopy" xlink:type="simple">SEM</abbrev>. <bold>A, B</bold>. Thoracic neurochaetae; <bold>C</bold>. Abdominal parapodium; <bold>D</bold>. Neuropodium of chaetiger 2; <bold>E</bold>. Neuropodium of chaetiger 12; <bold>F</bold>. Neuropodium of chaetiger 16; <bold>G</bold>. Neuropodium of chaetiger 20; <bold>H</bold>. Neuropodium of chaetiger 21; <bold>I, J</bold>. Abdominal parapodia; <bold>K</bold>. Forked chaetae from abdominal notopodium. Scale bars: 100 µm (<bold>A, C</bold>); 50 µm (<bold>B, D–H, J</bold>); 150 µm (<bold>I</bold>); 6 µm (<bold>K</bold>).</p></caption><graphic xmlns:xlink="http://www.w3.org/1999/xlink" xlink:href="zookeys-1276-061_article-173213__-g004.jpg" id="oo_1582160.jpg" position="float" orientation="portrait" xlink:type="simple"><uri content-type="original_file" xlink:type="simple">https://binary.pensoft.net/fig/1582160</uri></graphic></fig><p>Notopodia bearing crenulated capillary chaetae in both thorax and abdomen; abdominal notopodia additionally having forked chaetae with subequal tines and pointed tips (Fig. <xref ref-type="fig" rid="F4">4K</xref>). Thoracic neuropodia with five rows of uncini, posterior neuropodia with three or four rows; posteriormost row short, developed only in ventral part of neuropodia, curved under antecedent row (Fig. <xref ref-type="fig" rid="F4">4D–G</xref>). In anterior and posterior thorax, anteriormost row of uncini developed only in dorsal part of neuropodia (Fig. <xref ref-type="fig" rid="F4">4F, G</xref>).</p><p>In anterior thorax, very thin and short single capillary chaeta located dorsally in forth row; in posterior thorax, up to three or four capillaries (Fig. <xref ref-type="fig" rid="F4">4F, G</xref>). Uncini in anterior row thicker than in posterior; hooded, slightly bent, with rounded conical tips; mostly smooth, but in chaetiger 2 serrated on anterior surface; in chaetiger 16 uncini bearing longitudinal groove subdistally (Fig. <xref ref-type="fig" rid="F4">4E</xref>). Abdominal neuropodia with bundle of capillary chaetae and projecting aciculum, its distal end slightly bent (Fig. <xref ref-type="fig" rid="F4">4C, H, I</xref>). Pygidium unknown.</p></tp:treatment-sec><tp:treatment-sec sec-type="Remarks on morphology of non-type material collected off Senegal"><title>Remarks on morphology of non-type material collected off Senegal.</title><p>The morphology of the non-type specimens agrees well with that of the type specimens, with slight differences in some characters. The main characteristics of the type and non-type material are summarized in Table <xref ref-type="table" rid="T1">1</xref>.</p><table-wrap id="T1" position="float" orientation="portrait"><label>Table 1.</label><caption><p>Comparison between the type and non-type material of <italic><tp:taxon-name><tp:taxon-name-part taxon-name-part-type="genus" reg="Leodamas">Leodamas</tp:taxon-name-part> <tp:taxon-name-part taxon-name-part-type="species" reg="chevalieri">chevalieri</tp:taxon-name-part></tp:taxon-name></italic>. Abbreviations: CH, Chaetiger; TCH, Thoracic chaetiger.</p></caption><table><tbody><tr><th rowspan="1" colspan="1"/><th rowspan="1" colspan="1">Type material</th><th rowspan="1" colspan="1">Non-type material (adult specimens)</th></tr><tr><td rowspan="1" colspan="1">Number of thoracic chaetigers</td><td rowspan="1" colspan="1">22–23</td><td rowspan="1" colspan="1">18–19</td></tr><tr><td rowspan="1" colspan="1">Thoracic width (mm)</td><td rowspan="1" colspan="1">0.7–0.9</td><td rowspan="1" colspan="1">0.85</td></tr><tr><td rowspan="1" colspan="1">Capillaries in thoracic neuropodia</td><td rowspan="1" colspan="1">In all TCH, 2 in anterior thorax, 1 in middle thorax, 3 or 4 in posterior thorax</td><td rowspan="1" colspan="1">In all TCH, up to 3 in anterior and posterior thorax, 1 in middle thorax</td></tr><tr><td rowspan="1" colspan="1">Thoracic uncini</td><td rowspan="1" colspan="1">Five rows, last row only ventral, curved. Posterior TCH with 3 rows only. First row of uncini in anterior and posterior TCH only dorsal</td><td rowspan="1" colspan="1">Five rows, last row only ventral, curved ventrally under fourth row. Posterior TCH with 3 rows only. First row of uncini in anterior and posterior TCH only dorsal but slightly longer than in type specimens</td></tr><tr><td rowspan="1" colspan="1">Uncini serration</td><td rowspan="1" colspan="1">Mostly smooth, serration seen only in CH 2 or 3 in 2–5 rows, with 8 or 9 ribs</td><td rowspan="1" colspan="1">Smooth in anterior row, with 2–7 ribs in 2–4 rows, with 8 or 9 in 5<sup>th</sup> row. With clear serration in juveniles</td></tr></tbody></table></table-wrap><p>The number of thoracic chaetigers is lower than in the type material, i.e., 18 (10–12 in juveniles) (Fig. <xref ref-type="fig" rid="F5">5A</xref>). Branchiae are longer than notopodia in the anterior abdomen and equal in length or slightly shorter in the middle abdomen (Figs <xref ref-type="fig" rid="F5">5A</xref>, <xref ref-type="fig" rid="F5">5B</xref>, <xref ref-type="fig" rid="F5">5D</xref>, <xref ref-type="fig" rid="F6">6H</xref>), instead of equal in length or slightly shorter than notopodia throughout abdomen as in the type specimens. Thoracic postchaetal notopodial lobes are digitate and abdominal lobes are lanceolate (Figs <xref ref-type="fig" rid="F5">5B</xref>, <xref ref-type="fig" rid="F5">5D</xref>, <xref ref-type="fig" rid="F6">6H</xref>), instead of lanceolate thoracic notopodial lobes and digitate abdominal lobes observed in the type specimens.</p><fig id="F5" position="float" orientation="portrait"><object-id xmlns:xlink="http://www.w3.org/1999/xlink" content-type="doi" xlink:type="simple">10.3897/zookeys.1276.173213.figure5</object-id><object-id xmlns:xlink="http://www.w3.org/1999/xlink" content-type="arpha" xlink:type="simple">1B49BD0C-1EFF-5CE1-9A96-BF18C8ED3DC1</object-id><label>Figure 5.</label><caption><p><italic><tp:taxon-name><tp:taxon-name-part taxon-name-part-type="genus" reg="Leodamas">Leodamas</tp:taxon-name-part> <tp:taxon-name-part taxon-name-part-type="species" reg="chevalieri">chevalieri</tp:taxon-name-part></tp:taxon-name></italic>, non-type specimen, <named-content xmlns:xlink="http://www.w3.org/1999/xlink" content-type="dwc:institutional_code" xlink:title="Museum of Zoology at the University of Bergen, Invertebrate Collection" xlink:href="https://scientific-collections.gbif.org/institution/1b1a6027-eaa3-4715-8ac2-e7384d6248cb" xlink:type="simple">ZMBN</named-content> 115302, Senegal, light microscopy. <bold>A</bold>. General view; <bold>B</bold>. Parapodium of chaetiger 8; <bold>C</bold>. Same, neuropodium; <bold>D</bold>. Abdominal parapodium. Scale bars: 1 mm (<bold>A</bold>); 100 µm (<bold>B–D</bold>).</p></caption><graphic xmlns:xlink="http://www.w3.org/1999/xlink" xlink:href="zookeys-1276-061_article-173213__-g005.jpg" id="oo_1582161.jpg" position="float" orientation="portrait" xlink:type="simple"><uri content-type="original_file" xlink:type="simple">https://binary.pensoft.net/fig/1582161</uri></graphic></fig><fig id="F6" position="float" orientation="portrait"><object-id xmlns:xlink="http://www.w3.org/1999/xlink" content-type="doi" xlink:type="simple">10.3897/zookeys.1276.173213.figure6</object-id><object-id xmlns:xlink="http://www.w3.org/1999/xlink" content-type="arpha" xlink:type="simple">AA34E7FE-CA66-5917-AB73-F2963CDF9505</object-id><label>Figure 6.</label><caption><p><italic><tp:taxon-name><tp:taxon-name-part taxon-name-part-type="genus" reg="Leodamas">Leodamas</tp:taxon-name-part> <tp:taxon-name-part taxon-name-part-type="species" reg="chevalieri">chevalieri</tp:taxon-name-part></tp:taxon-name></italic>, non-type specimen, <named-content xmlns:xlink="http://www.w3.org/1999/xlink" content-type="dwc:institutional_code" xlink:title="Museum of Zoology at the University of Bergen, Invertebrate Collection" xlink:href="https://scientific-collections.gbif.org/institution/1b1a6027-eaa3-4715-8ac2-e7384d6248cb" xlink:type="simple">ZMBN</named-content> 115302, Senegal, <abbrev xmlns:xlink="http://www.w3.org/1999/xlink" xlink:title="Scanning Electron Microscopy" xlink:type="simple">SEM</abbrev>. <bold>A</bold>. Anterior end, dorso-lateral view; <bold>B</bold>. Neuropodium of chaetiger 7; <bold>C</bold>. Same, upper uncini; <bold>D</bold>. Neuropodia of chaetigers 8 and 9; <bold>E</bold>. Neuropodium of chaetiger 16; <bold>F</bold>. Same, lower uncini; <bold>G</bold>. Same lower uncinus; <bold>H</bold>. Abdominal neuropodia. Scale bars: 250 µm (<bold>A</bold>); 20 µm (<bold>B, F</bold>); 10 µm (<bold>G</bold>); 30 µm (<bold>C, D</bold>); 50 µm (<bold>E</bold>); 100 µm (<bold>H</bold>).</p></caption><graphic xmlns:xlink="http://www.w3.org/1999/xlink" xlink:href="zookeys-1276-061_article-173213__-g006.jpg" id="oo_1582162.jpg" position="float" orientation="portrait" xlink:type="simple"><uri content-type="original_file" xlink:type="simple">https://binary.pensoft.net/fig/1582162</uri></graphic></fig><p>Dorsal organs were observed only in the non-type specimens, starting from chaetiger 8 as two horseshoe-shaped ciliated stripes (Fig. <xref ref-type="fig" rid="F5">5A</xref>).</p><p>The anteriormost row of uncini is developed only in dorsal part of neuropodia in anterior and posterior thorax as in the type specimens but is slightly longer (Fig. <xref ref-type="fig" rid="F6">6A, B, E</xref>). One to three capillary chaetae located dorsally in all thoracic neuropodia (Figs <xref ref-type="fig" rid="F5">5C</xref>, <xref ref-type="fig" rid="F6">6B</xref>, <xref ref-type="fig" rid="F6">6D</xref>, <xref ref-type="fig" rid="F6">6E</xref>), whilst up to four in the type specimens in posterior thorax. All uncini, except the anteriormost row, are serrated, with 2–7 low transverse crenulated ribs in the middle rows, and eight or nine ribs in the posteriormost row (Figs <xref ref-type="fig" rid="F5">5C</xref>, <xref ref-type="fig" rid="F6">6C</xref>, <xref ref-type="fig" rid="F6">6F</xref>, <xref ref-type="fig" rid="F6">6G</xref>). In the type specimens, most of uncini are smooth; only in chaetigers 2 and 3 uncini from the 2<sup>nd</sup> to the 5<sup>th</sup> row have eight or nine ribs. Moreover, uncini of the type specimens in chaetiger 16 show a longitudinal groove subdistally, which was not observed in the non-type material.</p></tp:treatment-sec><tp:treatment-sec sec-type="Remarks"><title>Remarks.</title><p>Since the original description by <xref ref-type="bibr" rid="B16">Fauvel (1902)</xref> based on material collected from the estuary of the Casamance River (Senegal, West Africa), other populations of <italic><tp:taxon-name><tp:taxon-name-part taxon-name-part-type="genus" reg="Leodamas">Leodamas</tp:taxon-name-part> <tp:taxon-name-part taxon-name-part-type="species" reg="chevalieri">chevalieri</tp:taxon-name-part></tp:taxon-name></italic> have been described from different areas, with some morphological differences discussed below. <italic><tp:taxon-name><tp:taxon-name-part taxon-name-part-type="genus" reg="Leodamas">Leodamas</tp:taxon-name-part> <tp:taxon-name-part taxon-name-part-type="species" reg="chevalieri">chevalieri</tp:taxon-name-part></tp:taxon-name></italic> is similar to several species inhabiting the East Atlantic, including the Mediterranean Sea, and the Indo-West Pacific, including the Arabian region (i.e., <italic><tp:taxon-name><tp:taxon-name-part taxon-name-part-type="genus" reg="Leodamas">L.</tp:taxon-name-part> <tp:taxon-name-part taxon-name-part-type="species" reg="australiensis">australiensis</tp:taxon-name-part></tp:taxon-name></italic>, <italic><tp:taxon-name><tp:taxon-name-part taxon-name-part-type="genus" reg="Leodamas">L.</tp:taxon-name-part> <tp:taxon-name-part taxon-name-part-type="species" reg="dubius">dubius</tp:taxon-name-part></tp:taxon-name></italic> (Tebble, 1955), and <italic><tp:taxon-name><tp:taxon-name-part taxon-name-part-type="genus" reg="Leodamas">Leodamas</tp:taxon-name-part> <tp:taxon-name-part taxon-name-part-type="species" reg="edgari">edgari</tp:taxon-name-part></tp:taxon-name></italic> sp. nov.) in having one podal papilla in the posteriormost thoracic neuropodia, five rows of uncini accompanied by few capillaries in thoracic neuropodia, and a single, curved projecting aciculum in abdominal neuropodia.</p><p>However, <italic><tp:taxon-name><tp:taxon-name-part taxon-name-part-type="genus" reg="Leodamas">L.</tp:taxon-name-part> <tp:taxon-name-part taxon-name-part-type="species" reg="chevalieri">chevalieri</tp:taxon-name-part></tp:taxon-name></italic> differs from <italic><tp:taxon-name><tp:taxon-name-part taxon-name-part-type="genus" reg="Leodamas">L.</tp:taxon-name-part> <tp:taxon-name-part taxon-name-part-type="species" reg="australiensis">australiensis</tp:taxon-name-part></tp:taxon-name></italic>, <italic><tp:taxon-name><tp:taxon-name-part taxon-name-part-type="genus" reg="Leodamas">L.</tp:taxon-name-part> <tp:taxon-name-part taxon-name-part-type="species" reg="dubius">dubius</tp:taxon-name-part></tp:taxon-name></italic>, and <italic><tp:taxon-name><tp:taxon-name-part taxon-name-part-type="genus" reg="Leodamas">L.</tp:taxon-name-part> <tp:taxon-name-part taxon-name-part-type="species" reg="edgari">edgari</tp:taxon-name-part></tp:taxon-name></italic> sp. nov. in the degree of curvature of the aciculum in abdominal neuropodia, being slightly curved in <italic><tp:taxon-name><tp:taxon-name-part taxon-name-part-type="genus" reg="Leodamas">L.</tp:taxon-name-part> <tp:taxon-name-part taxon-name-part-type="species" reg="chevalieri">chevalieri</tp:taxon-name-part></tp:taxon-name></italic>, and strongly hooked in some segments of <italic><tp:taxon-name><tp:taxon-name-part taxon-name-part-type="genus" reg="Leodamas">L.</tp:taxon-name-part> <tp:taxon-name-part taxon-name-part-type="species" reg="australiensis">australiensis</tp:taxon-name-part></tp:taxon-name></italic>, <italic><tp:taxon-name><tp:taxon-name-part taxon-name-part-type="genus" reg="Leodamas">L.</tp:taxon-name-part> <tp:taxon-name-part taxon-name-part-type="species" reg="dubius">dubius</tp:taxon-name-part></tp:taxon-name></italic>, and <italic><tp:taxon-name><tp:taxon-name-part taxon-name-part-type="genus" reg="Leodamas">L.</tp:taxon-name-part> <tp:taxon-name-part taxon-name-part-type="species" reg="edgari">edgari</tp:taxon-name-part></tp:taxon-name></italic> sp. nov.</p><p>There were two main differences in the morphology of <italic><tp:taxon-name><tp:taxon-name-part taxon-name-part-type="genus" reg="Leodamas">L.</tp:taxon-name-part> <tp:taxon-name-part taxon-name-part-type="species" reg="chevalieri">chevalieri</tp:taxon-name-part></tp:taxon-name></italic> from various localities – the presence of forked chaetae in abdominal notopodia and smooth versus serrated thoracic neuropodial uncini. In the original description (<xref ref-type="bibr" rid="B16">Fauvel 1902</xref>), forked chaetae were not mentioned, and the thoracic neuropodial uncini were described as smooth. <xref ref-type="bibr" rid="B63">Wesenberg-Lund (1949)</xref> also did not report forked chaetae in the specimens from the Arabian Gulf. <xref ref-type="bibr" rid="B22">Harmelin (1969</xref>: Plate 1, Fig. <xref ref-type="fig" rid="F10">10</xref>), in the description of <italic><tp:taxon-name><tp:taxon-name-part taxon-name-part-type="genus" reg="Leodamas">L.</tp:taxon-name-part> <tp:taxon-name-part taxon-name-part-type="species" reg="chevalieri">chevalieri</tp:taxon-name-part> <tp:taxon-name-part taxon-name-part-type="subspecies" reg="candiensis">candiensis</tp:taxon-name-part></tp:taxon-name></italic> from the Mediterranean Sea, also noted the absence of forked chaetae in the holotype, but they were present in the paratypes and are illustrated in his figure. He reported the uncini in <italic><tp:taxon-name><tp:taxon-name-part taxon-name-part-type="genus" reg="Leodamas">L.</tp:taxon-name-part> <tp:taxon-name-part taxon-name-part-type="species" reg="chevalieri">chevalieri</tp:taxon-name-part> <tp:taxon-name-part taxon-name-part-type="subspecies" reg="candiensis">candiensis</tp:taxon-name-part></tp:taxon-name></italic> being serrated. <xref ref-type="bibr" rid="B20">Gravier (1906)</xref> described <italic><tp:taxon-name><tp:taxon-name-part taxon-name-part-type="genus" reg="Leodamas">L.</tp:taxon-name-part> <tp:taxon-name-part taxon-name-part-type="species" reg="chevalieri">chevalieri</tp:taxon-name-part></tp:taxon-name></italic> from the Red Sea and reported 19–26 thoracic chaetigers, with forked chaetae present, and uncini having seven or eight ribs. Blake (2017: 65, Table <xref ref-type="table" rid="T1">1</xref>) considered the absence of forked chaetae as a unique character for <italic><tp:taxon-name><tp:taxon-name-part taxon-name-part-type="genus" reg="Leodamas">L.</tp:taxon-name-part> <tp:taxon-name-part taxon-name-part-type="species" reg="chevalieri">chevalieri</tp:taxon-name-part></tp:taxon-name></italic>. He also described the uncini as being straight, narrowing at the tip, blunt, with a lateral hood.</p><p>Our examination of both type and non-type specimens from Senegal confirmed the presence of forked chaetae in abdominal notopodia. They have the typical appearance of <italic><tp:taxon-name><tp:taxon-name-part taxon-name-part-type="genus" reg="Leodamas">Leodamas</tp:taxon-name-part></tp:taxon-name></italic>, with subequal tines and pointed tips. The situation with serration of uncini was more complex. In the type specimen studied under <abbrev xmlns:xlink="http://www.w3.org/1999/xlink" xlink:title="Scanning Electron Microscopy" xlink:type="simple">SEM</abbrev>, the uncini were mostly smooth, serration was seen only in thoracic chaetigers 2 and 3 in 2–5 rows where the uncini bore eight or nine ribs. In the non-type specimens from Senegal, serration was much more prominent, present in all thoracic chaetigers, in 2–5 rows, from 2–7 to 8 or 9 ribs. Also, the differences in thickness between uncini in the first row and in more posterior rows appeared to be more pronounced in the non-type specimens. This different degree of serration in uncini between type and non-type specimens could be seen as an intraspecific variation.</p></tp:treatment-sec><tp:treatment-sec sec-type="Distribution"><title>Distribution.</title><p>Coastal areas of Senegal, from intertidal to 30 m (Fig. <xref ref-type="fig" rid="F2">2</xref>).</p></tp:treatment-sec><tp:treatment-sec><!--Section generated to contain objects referenced in tp:taxon-treatment.--><fig id="F10" position="float" orientation="portrait"><object-id xmlns:xlink="http://www.w3.org/1999/xlink" content-type="doi" xlink:type="simple">10.3897/zookeys.1276.173213.figure10</object-id><object-id xmlns:xlink="http://www.w3.org/1999/xlink" content-type="arpha" xlink:type="simple">EC6CAEF5-7850-507E-AA0E-D90CF66DE9AD</object-id><label>Figure 10.</label><caption><p><italic><tp:taxon-name><tp:taxon-name-part taxon-name-part-type="genus" reg="Leodamas">Leodamas</tp:taxon-name-part> <tp:taxon-name-part taxon-name-part-type="species" reg="edgari">edgari</tp:taxon-name-part></tp:taxon-name></italic> sp. nov., paratypes, <named-content xmlns:xlink="http://www.w3.org/1999/xlink" content-type="dwc:institutional_code" xlink:title="Zoological Museum, Moscow Lomonosov State University" xlink:href="https://scientific-collections.gbif.org/institution/943cd489-37ec-481f-9e53-2e3f7f99a972" xlink:type="simple">ZMMU</named-content> WS8283, parapodia slides. <bold>A</bold>. Parapodium of chaetiger 7; <bold>B</bold>. Same, upper neurochaetae; <bold>C</bold>. Same, lower neurochaetae; <bold>D</bold>. Parapodium of chaetiger 24 (anterior abdomen); <bold>E</bold>. Same, neuropodium; <bold>F</bold>. Posterior abdominal parapodium with slightly curved aciculum; <bold>G</bold>. Same, neuropodium; <bold>H</bold>. Posterior abdominal notopodium, two aciculae and forked chaetae seen; <bold>I</bold>. Posterior abdominal parapodium with strongly hooked aciculum; <bold>J</bold>. Same, neuropodium. Scale bars: 100 µm (<bold>A, D, F, I</bold>); 50 µm (<bold>B, C, E, G, H, J</bold>).</p></caption><graphic xmlns:xlink="http://www.w3.org/1999/xlink" xlink:href="zookeys-1276-061_article-173213__-g010.jpg" id="oo_1582166.jpg" position="float" orientation="portrait" xlink:type="simple"><uri content-type="original_file" xlink:type="simple">https://binary.pensoft.net/fig/1582166</uri></graphic></fig></tp:treatment-sec><ref-list><ref id="B20"><mixed-citation xmlns:xlink="http://www.w3.org/1999/xlink" xlink:type="simple">Gravier C (1906) Sur les Annélides Polychètes recueillies par l'Expédition antarctique française (Hésioniens, Phyllodociens, Néréidiens, Euniciens). Bulletin du Musée D'histoire Naturelle 12(6): 386–391. <ext-link xlink:href="10.5962/p.328647" ext-link-type="doi" xlink:type="simple">https://doi.org/10.5962/p.328647</ext-link></mixed-citation></ref><ref id="B17"><mixed-citation xmlns:xlink="http://www.w3.org/1999/xlink" xlink:type="simple">Fauvel P (1919) Annélides Polychètes de Madagascar, de Djibouti, et du Golfe Persique. Archives de Zoologie Expérimentale et Générale 58: 315–473. <ext-link xlink:href="10.5962/bhl.part.8154" ext-link-type="doi" xlink:type="simple">https://doi.org/10.5962/bhl.part.8154</ext-link></mixed-citation></ref><ref id="B63"><mixed-citation xmlns:xlink="http://www.w3.org/1999/xlink" xlink:type="simple">Wesenberg-Lund E (1949) Polychaetes of the Iranian Gulf. Danish Scientific Investigations in Iran 4: 247–400.</mixed-citation></ref><ref id="B18"><mixed-citation xmlns:xlink="http://www.w3.org/1999/xlink" xlink:type="simple">Fauvel P (1953) <tp:taxon-name><tp:taxon-name-part taxon-name-part-type="phylum">Annelida</tp:taxon-name-part></tp:taxon-name><tp:taxon-name><tp:taxon-name-part taxon-name-part-type="class">Polychaeta</tp:taxon-name-part></tp:taxon-name>. The fauna of India, including Pakistan, Ceylon, Burma and Malaya. The Indian Press, Allahabad, 507 pp.</mixed-citation></ref><ref id="B3"><mixed-citation xmlns:xlink="http://www.w3.org/1999/xlink" xlink:type="simple">Amoureux L (1976) Annélides polychètes récoltés par J. Stirn en 1969, sur les côtes Marocaines du Détroit de Gibraltar. Cuadernos de Ciencias Biológicas. Universidad de Granada 5: 5–33. <ext-link xlink:href="10.5962/p.280636" ext-link-type="doi" xlink:type="simple">https://doi.org/10.5962/p.280636</ext-link></mixed-citation></ref><ref id="B45"><mixed-citation xmlns:xlink="http://www.w3.org/1999/xlink" xlink:type="simple">Ong B (1995) Polychaetes of Telok-Aling, Penang, Malaysia. The Raffles Bulletin of Zoology 43(1): 257–283.</mixed-citation></ref><ref id="B1"><mixed-citation xmlns:xlink="http://www.w3.org/1999/xlink" xlink:type="simple">Al-Kandari M, Sattari Z, Hussain S, Radashevsky VI, Zhadan A (2019) Checklist of intertidal polychaetes (<tp:taxon-name><tp:taxon-name-part taxon-name-part-type="phylum">Annelida</tp:taxon-name-part></tp:taxon-name>) of Kuwait, Northern part of the Arabian Gulf. Regional Studies in Marine Science 32: 100872. <ext-link xlink:href="10.1016/j.rsma.2019.100872" ext-link-type="doi" xlink:type="simple">https://doi.org/10.1016/j.rsma.2019.100872</ext-link></mixed-citation></ref><ref id="B16"><mixed-citation xmlns:xlink="http://www.w3.org/1999/xlink" xlink:type="simple">Fauvel P (1902) Annélides Polychètes de la Casamance rapportées par M. Aug. Chevalier. Bulletin de la Société Linnéenne de Normandie 5: 59–105.</mixed-citation></ref><ref id="B22"><mixed-citation xmlns:xlink="http://www.w3.org/1999/xlink" xlink:type="simple">Harmelin JG (1969) Contribution à l’étude de l’endofaune des prairies <italic>d’<tp:taxon-name><tp:taxon-name-part taxon-name-part-type="genus">Halophila</tp:taxon-name-part> <tp:taxon-name-part taxon-name-part-type="species">stipulacea</tp:taxon-name-part></tp:taxon-name></italic> de Méditerranée orientale. Recueil des Travaux de la Station marine Endoume 45(61): 305–316.</mixed-citation></ref></ref-list></tp:taxon-treatment>
