# Supplementary material for: The widespread Leodamas chevalieri (Annelida, Orbiniidae) revealed as a species complex, with descriptions of a new species and a new record for the Arabian region
Source: Zookeys. 2026 Apr 3;1276:61–94. doi: 10.3897/zookeys.1276.173213 (PMC13069388; doi:10.3897/zookeys.1276.173213)
Supplement: XML Treatment for Leodamas edgari [file zookeys.1276.173213-treatment3.xml]

<!DOCTYPE tp:taxon-treatment
  PUBLIC "-//TaxonX//DTD Taxonomic Treatment Publishing DTD v0 20100105//EN" "tax-treatment-NSO.dtd">
<tp:taxon-treatment xmlns:tp="http://www.plazi.org/taxpub"><tp:treatment-meta><kwd-group><label>Taxon classification</label><kwd>
                  <named-content content-type="kingdom">Animalia</named-content>
                </kwd><kwd>
                  <named-content content-type="order">Annelida</named-content>
                </kwd><kwd>
                  <named-content content-type="family">Orbiniidae</named-content>
                </kwd></kwd-group><mixed-citation publication-type="journal"><person-group><name><surname>Meca</surname><given-names>Miguel A.</given-names></name><name><surname>Zhadan</surname><given-names>Anna</given-names></name><name><surname>Al-Kandari</surname><given-names>Manal</given-names></name><name><surname>Budaeva</surname><given-names>Nataliya</given-names></name></person-group><article-title>The widespread <italic><tp:taxon-name><tp:taxon-name-part taxon-name-part-type="genus" reg="Leodamas">Leodamas</tp:taxon-name-part> <tp:taxon-name-part taxon-name-part-type="species" reg="chevalieri">chevalieri</tp:taxon-name-part></tp:taxon-name></italic> (<tp:taxon-name><tp:taxon-name-part taxon-name-part-type="phylum" reg="Annelida">Annelida</tp:taxon-name-part></tp:taxon-name>, <tp:taxon-name><tp:taxon-name-part taxon-name-part-type="family" reg="Orbiniidae">Orbiniidae</tp:taxon-name-part></tp:taxon-name>) revealed as a species complex, with descriptions of a new species and a new record for the Arabian region</article-title><source>Zookeys</source><day>03</day><month>04</month><year>2026</year><volume>1276</volume><fpage>61</fpage><lpage>94</lpage><pub-id pub-id-type="doi">10.3897/zookeys.1276.173213</pub-id></mixed-citation></tp:treatment-meta><tp:nomenclature><tp:taxon-name><object-id xmlns:xlink="http://www.w3.org/1999/xlink" content-type="arpha" xlink:type="simple">3F464663-B941-50C6-815B-68E976461DF2</object-id>
                        		<tp:taxon-name-part taxon-name-part-type="genus" reg="Leodamas">Leodamas</tp:taxon-name-part> <tp:taxon-name-part taxon-name-part-type="species" reg="edgari">edgari</tp:taxon-name-part>
                        	
                        		<object-id xmlns:xlink="http://www.w3.org/1999/xlink" content-type="zoobank" xlink:type="simple">https://zoobank.org/FFD766FA-FBAA-46F7-B80E-A7377D3449ED</object-id>
                        	</tp:taxon-name><tp:taxon-status xmlns:xlink="http://www.w3.org/1999/xlink" xlink:type="simple">sp. nov.</tp:taxon-status><xref ref-type="fig" rid="F2">Figs 2, 7–11</xref></tp:nomenclature><tp:treatment-sec sec-type="Type material examined"><title>Type material examined.</title><p><bold><italic>Holotype</italic></bold>: • <named-content xmlns:xlink="http://www.w3.org/1999/xlink" content-type="dwc:institutional_code" xlink:title="Zoological Museum, Moscow Lomonosov State University" xlink:href="https://scientific-collections.gbif.org/institution/943cd489-37ec-481f-9e53-2e3f7f99a972" xlink:type="simple">ZMMU</named-content> WS14151 (DNA voucher Leo59). <bold><italic>Paratypes</italic></bold>: • <named-content xmlns:xlink="http://www.w3.org/1999/xlink" content-type="dwc:institutional_code" xlink:title="Zoological Museum, Moscow Lomonosov State University" xlink:href="https://scientific-collections.gbif.org/institution/943cd489-37ec-481f-9e53-2e3f7f99a972" xlink:type="simple">ZMMU</named-content> WS8279 (1 paratype); WS8281 (1 paratype); <named-content xmlns:xlink="http://www.w3.org/1999/xlink" content-type="dwc:institutional_code" xlink:title="Zoological Museum, Moscow Lomonosov State University" xlink:href="https://scientific-collections.gbif.org/institution/943cd489-37ec-481f-9e53-2e3f7f99a972" xlink:type="simple">ZMMU</named-content> WS8283 (6 paratypes); WS8284 (2 paratypes); WS8291 (12 paratypes); <named-content xmlns:xlink="http://www.w3.org/1999/xlink" content-type="dwc:institutional_code" xlink:title="Zoological Museum, Moscow Lomonosov State University" xlink:href="https://scientific-collections.gbif.org/institution/943cd489-37ec-481f-9e53-2e3f7f99a972" xlink:type="simple">ZMMU</named-content> WS8299 (1 paratype); P12378 (1 paratype); <named-content xmlns:xlink="http://www.w3.org/1999/xlink" content-type="dwc:institutional_code" xlink:title="Zoological Museum, Moscow Lomonosov State University" xlink:href="https://scientific-collections.gbif.org/institution/943cd489-37ec-481f-9e53-2e3f7f99a972" xlink:type="simple">ZMMU</named-content> WS14106 (64 paratypes); <named-content xmlns:xlink="http://www.w3.org/1999/xlink" content-type="dwc:institutional_code" xlink:title="Zoological Museum, Moscow Lomonosov State University" xlink:href="https://scientific-collections.gbif.org/institution/943cd489-37ec-481f-9e53-2e3f7f99a972" xlink:type="simple">ZMMU</named-content> WS14157 (4 paratypes); <named-content xmlns:xlink="http://www.w3.org/1999/xlink" content-type="dwc:institutional_code" xlink:title="Zoological Museum, Moscow Lomonosov State University" xlink:href="https://scientific-collections.gbif.org/institution/943cd489-37ec-481f-9e53-2e3f7f99a972" xlink:type="simple">ZMMU</named-content> WS14164 (6 paratypes); <named-content xmlns:xlink="http://www.w3.org/1999/xlink" content-type="dwc:institutional_code" xlink:title="Zoological Museum, Moscow Lomonosov State University" xlink:href="https://scientific-collections.gbif.org/institution/943cd489-37ec-481f-9e53-2e3f7f99a972" xlink:type="simple">ZMMU</named-content> WS20583 (1 paratype, DNA voucher Leo15E); <named-content xmlns:xlink="http://www.w3.org/1999/xlink" content-type="dwc:institutional_code" xlink:title="Zoological Museum, Moscow Lomonosov State University" xlink:href="https://scientific-collections.gbif.org/institution/943cd489-37ec-481f-9e53-2e3f7f99a972" xlink:type="simple">ZMMU</named-content> WS20584 (1 paratype, DNA voucher Leo17E); <named-content xmlns:xlink="http://www.w3.org/1999/xlink" content-type="dwc:institutional_code" xlink:title="Zoological Museum, Moscow Lomonosov State University" xlink:href="https://scientific-collections.gbif.org/institution/943cd489-37ec-481f-9e53-2e3f7f99a972" xlink:type="simple">ZMMU</named-content> WS20585 (1 paratype, DNA voucher Leo18E); <named-content xmlns:xlink="http://www.w3.org/1999/xlink" content-type="dwc:institutional_code" xlink:title="Zoological Museum, Moscow Lomonosov State University" xlink:href="https://scientific-collections.gbif.org/institution/943cd489-37ec-481f-9e53-2e3f7f99a972" xlink:type="simple">ZMMU</named-content> WS20587 (1 paratype, DNA voucher Leo20E); <named-content xmlns:xlink="http://www.w3.org/1999/xlink" content-type="dwc:institutional_code" xlink:title="Zoological Museum, Moscow Lomonosov State University" xlink:href="https://scientific-collections.gbif.org/institution/943cd489-37ec-481f-9e53-2e3f7f99a972" xlink:type="simple">ZMMU</named-content> WS20590 (1 paratype, DNA voucher Leo57); <named-content xmlns:xlink="http://www.w3.org/1999/xlink" content-type="dwc:institutional_code" xlink:title="Zoological Museum, Moscow Lomonosov State University" xlink:href="https://scientific-collections.gbif.org/institution/943cd489-37ec-481f-9e53-2e3f7f99a972" xlink:type="simple">ZMMU</named-content> WS20591 (1 paratype, DNA voucher Leo58); <named-content xmlns:xlink="http://www.w3.org/1999/xlink" content-type="dwc:institutional_code" xlink:title="Zoological Museum, Moscow Lomonosov State University" xlink:href="https://scientific-collections.gbif.org/institution/943cd489-37ec-481f-9e53-2e3f7f99a972" xlink:type="simple">ZMMU</named-content> WS20593 (1 paratype, DNA voucher Leo61); <named-content xmlns:xlink="http://www.w3.org/1999/xlink" content-type="dwc:institutional_code" xlink:title="Zoological Museum, Moscow Lomonosov State University" xlink:href="https://scientific-collections.gbif.org/institution/943cd489-37ec-481f-9e53-2e3f7f99a972" xlink:type="simple">ZMMU</named-content> WS20594 (1 paratype, DNA voucher Leo62); <named-content xmlns:xlink="http://www.w3.org/1999/xlink" content-type="dwc:institutional_code" xlink:title="Zoological Museum, Moscow Lomonosov State University" xlink:href="https://scientific-collections.gbif.org/institution/943cd489-37ec-481f-9e53-2e3f7f99a972" xlink:type="simple">ZMMU</named-content> WS20595 (1 paratype, DNA voucher Leo63); <named-content xmlns:xlink="http://www.w3.org/1999/xlink" content-type="dwc:institutional_code" xlink:title="Zoological Museum, Moscow Lomonosov State University" xlink:href="https://scientific-collections.gbif.org/institution/943cd489-37ec-481f-9e53-2e3f7f99a972" xlink:type="simple">ZMMU</named-content> WS20596 (1 paratype, DNA voucher Leo64); <named-content xmlns:xlink="http://www.w3.org/1999/xlink" content-type="dwc:institutional_code" xlink:title="Zoological Museum, Moscow Lomonosov State University" xlink:href="https://scientific-collections.gbif.org/institution/943cd489-37ec-481f-9e53-2e3f7f99a972" xlink:type="simple">ZMMU</named-content> WS20597 (1 paratype, DNA voucher Leo65); <named-content xmlns:xlink="http://www.w3.org/1999/xlink" content-type="dwc:institutional_code" xlink:title="Zoological Museum, Moscow Lomonosov State University" xlink:href="https://scientific-collections.gbif.org/institution/943cd489-37ec-481f-9e53-2e3f7f99a972" xlink:type="simple">ZMMU</named-content> WS20598 (1 paratype, DNA voucher Leo32E); <named-content xmlns:xlink="http://www.w3.org/1999/xlink" content-type="dwc:institutional_code" xlink:title="Zoological Museum, Moscow Lomonosov State University" xlink:href="https://scientific-collections.gbif.org/institution/943cd489-37ec-481f-9e53-2e3f7f99a972" xlink:type="simple">ZMMU</named-content> WS20600 (1 paratype, DNA voucher Leo34E).</p></tp:treatment-sec><tp:treatment-sec sec-type="Other material examined"><title>Other material examined.</title><p>• <named-content xmlns:xlink="http://www.w3.org/1999/xlink" content-type="dwc:institutional_code" xlink:title="Zoological Museum, Moscow Lomonosov State University" xlink:href="https://scientific-collections.gbif.org/institution/943cd489-37ec-481f-9e53-2e3f7f99a972" xlink:type="simple">ZMMU</named-content> WS20599 (E-voucher LEODA025-26); <named-content xmlns:xlink="http://www.w3.org/1999/xlink" content-type="dwc:institutional_code" xlink:title="Zoological Museum, Moscow Lomonosov State University" xlink:href="https://scientific-collections.gbif.org/institution/943cd489-37ec-481f-9e53-2e3f7f99a972" xlink:type="simple">ZMMU</named-content> WS8300 (6 spms).</p></tp:treatment-sec><tp:treatment-sec sec-type="Diagnosis"><title>Diagnosis.</title><p>One podal papilla in posteriormost thoracic chaetigers; thoracic neuropodia with five rows of uncini accompanied by few capillaries; abdominal neuropodia with single, curved or strongly hooked projecting aciculum.</p></tp:treatment-sec><tp:treatment-sec sec-type="Type locality"><title>Type locality.</title><p>Al-Judailiat, Kuwait, <named-content xmlns:xlink="http://www.w3.org/1999/xlink" content-type="dwc:verbatimCoordinates" xlink:type="simple">29.379322, 47.764992</named-content>, intertidal, muddy sand.</p></tp:treatment-sec><tp:treatment-sec sec-type="Description (based on the type material)"><title>Description (based on the type material).</title><p>Holotype complete with 336 chaetigers (128–257 in paratypes), 55 mm in length (16–42 mm in paratypes) and 1.3 mm of thoracic width (0.9–1.4 mm in paratypes). Body long, slender; thorax flattened dorso-ventrally, inflated in anterior part; abdomen cylindrical (Figs <xref ref-type="fig" rid="F7">7A</xref>, <xref ref-type="fig" rid="F9">9A</xref>, <xref ref-type="fig" rid="F11">11A</xref>). Color in ethanol whitish-yellow, chaetae brown; live worms yellow with red blood vessels seen through body wall. Thoracic chaetigers numbering 20 (16–21 in paratypes). Prostomium conical, pointed, peristomium as long as chaetiger 1 (Figs <xref ref-type="fig" rid="F7">7B</xref>, <xref ref-type="fig" rid="F8">8A</xref>, <xref ref-type="fig" rid="F9">9A</xref>, <xref ref-type="fig" rid="F9">9B</xref>, <xref ref-type="fig" rid="F11">11B</xref>). Nuchal organs on anterior border of peristomium as transverse ciliated slits (Fig. <xref ref-type="fig" rid="F11">11B</xref>).</p><fig id="F7" position="float" orientation="portrait"><object-id xmlns:xlink="http://www.w3.org/1999/xlink" content-type="doi" xlink:type="simple">10.3897/zookeys.1276.173213.figure7</object-id><object-id xmlns:xlink="http://www.w3.org/1999/xlink" content-type="arpha" xlink:type="simple">EC09B155-EC6F-5A56-A98E-B7224B7B4F1E</object-id><label>Figure 7.</label><caption><p><italic><tp:taxon-name><tp:taxon-name-part taxon-name-part-type="genus" reg="Leodamas">Leodamas</tp:taxon-name-part> <tp:taxon-name-part taxon-name-part-type="species" reg="edgari">edgari</tp:taxon-name-part></tp:taxon-name></italic> sp. nov., holotype, <named-content xmlns:xlink="http://www.w3.org/1999/xlink" content-type="dwc:institutional_code" xlink:title="Zoological Museum, Moscow Lomonosov State University" xlink:href="https://scientific-collections.gbif.org/institution/943cd489-37ec-481f-9e53-2e3f7f99a972" xlink:type="simple">ZMMU</named-content> WS14151, light microscopy. <bold>A</bold>. Living specimen; <bold>B</bold>. Anterior end, dorso-lateral view. Scale bars: 5 mm (<bold>A</bold>); 1 mm (<bold>B</bold>).</p></caption><graphic xmlns:xlink="http://www.w3.org/1999/xlink" xlink:href="zookeys-1276-061_article-173213__-g007.jpg" id="oo_1582163.jpg" position="float" orientation="portrait" xlink:type="simple"><uri content-type="original_file" xlink:type="simple">https://binary.pensoft.net/fig/1582163</uri></graphic></fig><fig id="F8" position="float" orientation="portrait"><object-id xmlns:xlink="http://www.w3.org/1999/xlink" content-type="doi" xlink:type="simple">10.3897/zookeys.1276.173213.figure8</object-id><object-id xmlns:xlink="http://www.w3.org/1999/xlink" content-type="arpha" xlink:type="simple">C73C3EBA-99C7-599F-991A-B10682A9A585</object-id><label>Figure 8.</label><caption><p><italic><tp:taxon-name><tp:taxon-name-part taxon-name-part-type="genus" reg="Leodamas">Leodamas</tp:taxon-name-part> <tp:taxon-name-part taxon-name-part-type="species" reg="edgari">edgari</tp:taxon-name-part></tp:taxon-name></italic> sp. nov., holotype, <named-content xmlns:xlink="http://www.w3.org/1999/xlink" content-type="dwc:institutional_code" xlink:title="Zoological Museum, Moscow Lomonosov State University" xlink:href="https://scientific-collections.gbif.org/institution/943cd489-37ec-481f-9e53-2e3f7f99a972" xlink:type="simple">ZMMU</named-content> WS14151, light microscopy. <bold>A</bold>. Anterior end, lateral view; <bold>B</bold>. Chaetigers 10–16, dorso-lateral view; <bold>C</bold>. Neuropodia of chaetigers 10–12, lateral view; <bold>D</bold>. Thorax-abdomen transition, dorso-lateral view; <bold>E</bold>. Abdominal parapodia, chaetigers 82–84; <bold>F</bold>. Neuropodia of chaetiger 82; <bold>G</bold>. Neuropodia of chaetiger 87. Scale bars: 500 µm (<bold>A, D, E</bold>); 200 µm (<bold>B, C, F</bold>); 100 µm (<bold>G</bold>).</p></caption><graphic xmlns:xlink="http://www.w3.org/1999/xlink" xlink:href="zookeys-1276-061_article-173213__-g008.jpg" id="oo_1582164.jpg" position="float" orientation="portrait" xlink:type="simple"><uri content-type="original_file" xlink:type="simple">https://binary.pensoft.net/fig/1582164</uri></graphic></fig><fig id="F9" position="float" orientation="portrait"><object-id xmlns:xlink="http://www.w3.org/1999/xlink" content-type="doi" xlink:type="simple">10.3897/zookeys.1276.173213.figure9</object-id><object-id xmlns:xlink="http://www.w3.org/1999/xlink" content-type="arpha" xlink:type="simple">638E296D-F157-5DE7-AE1C-B13F05D5C8B2</object-id><label>Figure 9.</label><caption><p><italic><tp:taxon-name><tp:taxon-name-part taxon-name-part-type="genus" reg="Leodamas">Leodamas</tp:taxon-name-part> <tp:taxon-name-part taxon-name-part-type="species" reg="edgari">edgari</tp:taxon-name-part></tp:taxon-name></italic> sp. nov., paratypes, light microscopy. <bold>A</bold>. <named-content xmlns:xlink="http://www.w3.org/1999/xlink" content-type="dwc:institutional_code" xlink:title="Zoological Museum, Moscow Lomonosov State University" xlink:href="https://scientific-collections.gbif.org/institution/943cd489-37ec-481f-9e53-2e3f7f99a972" xlink:type="simple">ZMMU</named-content> WS8279, anterior end, lateral view; <bold>B</bold>. P12378, dorsal view; <bold>C</bold>. Same as <bold>A</bold>., neuropodia of chaetigers 10–12, lateral view; <bold>D</bold>. <named-content xmlns:xlink="http://www.w3.org/1999/xlink" content-type="dwc:institutional_code" xlink:title="Zoological Museum, Moscow Lomonosov State University" xlink:href="https://scientific-collections.gbif.org/institution/943cd489-37ec-481f-9e53-2e3f7f99a972" xlink:type="simple">ZMMU</named-content> WS8300, thorax-abdomen transition, lateral view; <bold>E</bold>. <named-content xmlns:xlink="http://www.w3.org/1999/xlink" content-type="dwc:institutional_code" xlink:title="Zoological Museum, Moscow Lomonosov State University" xlink:href="https://scientific-collections.gbif.org/institution/943cd489-37ec-481f-9e53-2e3f7f99a972" xlink:type="simple">ZMMU</named-content> WS8281, posterior end with regenerating pygidium; <bold>F</bold>. <named-content xmlns:xlink="http://www.w3.org/1999/xlink" content-type="dwc:institutional_code" xlink:title="Zoological Museum, Moscow Lomonosov State University" xlink:href="https://scientific-collections.gbif.org/institution/943cd489-37ec-481f-9e53-2e3f7f99a972" xlink:type="simple">ZMMU</named-content> WS8283, posterior end with pygidium. Scale bars: 1 mm (<bold>A, B</bold>); 200 µm (<bold>C, D</bold>); 500 µm (<bold>E, F</bold>).</p></caption><graphic xmlns:xlink="http://www.w3.org/1999/xlink" xlink:href="zookeys-1276-061_article-173213__-g009.jpg" id="oo_1582165.jpg" position="float" orientation="portrait" xlink:type="simple"><uri content-type="original_file" xlink:type="simple">https://binary.pensoft.net/fig/1582165</uri></graphic></fig><fig id="F10" position="float" orientation="portrait"><object-id xmlns:xlink="http://www.w3.org/1999/xlink" content-type="doi" xlink:type="simple">10.3897/zookeys.1276.173213.figure10</object-id><object-id xmlns:xlink="http://www.w3.org/1999/xlink" content-type="arpha" xlink:type="simple">EC6CAEF5-7850-507E-AA0E-D90CF66DE9AD</object-id><label>Figure 10.</label><caption><p><italic><tp:taxon-name><tp:taxon-name-part taxon-name-part-type="genus" reg="Leodamas">Leodamas</tp:taxon-name-part> <tp:taxon-name-part taxon-name-part-type="species" reg="edgari">edgari</tp:taxon-name-part></tp:taxon-name></italic> sp. nov., paratypes, <named-content xmlns:xlink="http://www.w3.org/1999/xlink" content-type="dwc:institutional_code" xlink:title="Zoological Museum, Moscow Lomonosov State University" xlink:href="https://scientific-collections.gbif.org/institution/943cd489-37ec-481f-9e53-2e3f7f99a972" xlink:type="simple">ZMMU</named-content> WS8283, parapodia slides. <bold>A</bold>. Parapodium of chaetiger 7; <bold>B</bold>. Same, upper neurochaetae; <bold>C</bold>. Same, lower neurochaetae; <bold>D</bold>. Parapodium of chaetiger 24 (anterior abdomen); <bold>E</bold>. Same, neuropodium; <bold>F</bold>. Posterior abdominal parapodium with slightly curved aciculum; <bold>G</bold>. Same, neuropodium; <bold>H</bold>. Posterior abdominal notopodium, two aciculae and forked chaetae seen; <bold>I</bold>. Posterior abdominal parapodium with strongly hooked aciculum; <bold>J</bold>. Same, neuropodium. Scale bars: 100 µm (<bold>A, D, F, I</bold>); 50 µm (<bold>B, C, E, G, H, J</bold>).</p></caption><graphic xmlns:xlink="http://www.w3.org/1999/xlink" xlink:href="zookeys-1276-061_article-173213__-g010.jpg" id="oo_1582166.jpg" position="float" orientation="portrait" xlink:type="simple"><uri content-type="original_file" xlink:type="simple">https://binary.pensoft.net/fig/1582166</uri></graphic></fig><fig id="F11" position="float" orientation="portrait"><object-id xmlns:xlink="http://www.w3.org/1999/xlink" content-type="doi" xlink:type="simple">10.3897/zookeys.1276.173213.figure11</object-id><object-id xmlns:xlink="http://www.w3.org/1999/xlink" content-type="arpha" xlink:type="simple">CCBAE743-CB90-5DFD-B236-32164F11F59D</object-id><label>Figure 11.</label><caption><p><italic><tp:taxon-name><tp:taxon-name-part taxon-name-part-type="genus" reg="Leodamas">Leodamas</tp:taxon-name-part> <tp:taxon-name-part taxon-name-part-type="species" reg="edgari">edgari</tp:taxon-name-part></tp:taxon-name></italic> sp. nov., paratypes, <abbrev xmlns:xlink="http://www.w3.org/1999/xlink" xlink:title="Scanning Electron Microscopy" xlink:type="simple">SEM</abbrev>. <bold>A–I</bold>. <named-content xmlns:xlink="http://www.w3.org/1999/xlink" content-type="dwc:institutional_code" xlink:title="Zoological Museum, Moscow Lomonosov State University" xlink:href="https://scientific-collections.gbif.org/institution/943cd489-37ec-481f-9e53-2e3f7f99a972" xlink:type="simple">ZMMU</named-content> WS8283, <bold>J–M</bold>. <named-content xmlns:xlink="http://www.w3.org/1999/xlink" content-type="dwc:institutional_code" xlink:title="Zoological Museum, Moscow Lomonosov State University" xlink:href="https://scientific-collections.gbif.org/institution/943cd489-37ec-481f-9e53-2e3f7f99a972" xlink:type="simple">ZMMU</named-content> WS8279. <bold>A</bold>. General lateral view; <bold>B</bold>. Anterior end, lateral view; <bold>C</bold>. Thorax-abdomen transition, chaetigers 15–19; <bold>D</bold>. Neuropodium of chaetiger 4; <bold>E</bold>. Neuropodium of chaetiger 9; <bold>F</bold>. Upper uncini of chaetiger 11; <bold>G</bold>. Lower uncini of chaetiger 11; <bold>H</bold>. Abdominal parapodia; <bold>I</bold>. Abdominal notopodium and neuropodium with strongly hooked aciculum; <bold>J</bold>. Chaetigers 19–23, thorax-abdomen transition, lateral organs (lo) are seen; <bold>K</bold>. Forked chaetae; <bold>L</bold>. Abdominal segments, dorsal view; <bold>M</bold>. Dorsal organ. Scale bars: 300 µm (<bold>A</bold>); 100 µm (<bold>B, C</bold>); 30 µm (<bold>D, E, H, I</bold>); 10 µm (<bold>F, G</bold>); 250 µm (<bold>J, L</bold>); 10 µm (<bold>K</bold>); 50 µm (<bold>M</bold>).</p></caption><graphic xmlns:xlink="http://www.w3.org/1999/xlink" xlink:href="zookeys-1276-061_article-173213__-g011.jpg" id="oo_1582167.jpg" position="float" orientation="portrait" xlink:type="simple"><uri content-type="original_file" xlink:type="simple">https://binary.pensoft.net/fig/1582167</uri></graphic></fig><p>Branchiae from chaetiger 6, triangular with drawn out tips; gradually increasing in size; in abdomen becoming long, digitate, longer than notopodia; ciliated on both sides excluding tips (Figs <xref ref-type="fig" rid="F7">7B</xref>, <xref ref-type="fig" rid="F8">8E</xref>, <xref ref-type="fig" rid="F9">9B</xref>, <xref ref-type="fig" rid="F10">10D</xref>, <xref ref-type="fig" rid="F10">10F</xref>, <xref ref-type="fig" rid="F11">11L</xref>).</p><p>Thoracic notopodial postchaetal lobes developed from chaetiger 2 (2 or 3 in paratypes), as small papillae; gradually increasing in size; in anterior abdomen lanceolate, shorter than branchiae; in posterior abdomen becoming long, digitate, shorter than branchiae; ciliated on inner side (Figs <xref ref-type="fig" rid="F8">8E</xref>, <xref ref-type="fig" rid="F9">9D</xref>, <xref ref-type="fig" rid="F10">10A</xref>, <xref ref-type="fig" rid="F10">10D</xref>, <xref ref-type="fig" rid="F10">10F</xref>, <xref ref-type="fig" rid="F10">10I</xref>, <xref ref-type="fig" rid="F11">11C</xref>). Branchial bases connected with notopodial bases by low ridge with weak ciliation.</p><p>Thoracic neuropodial postchaetal lobes as low ridges, in posterior thorax, one or two posteriormost chaetigers with low triangular podal papilla (Figs <xref ref-type="fig" rid="F8">8B</xref>, <xref ref-type="fig" rid="F8">8C</xref>, <xref ref-type="fig" rid="F8">8D</xref>, <xref ref-type="fig" rid="F9">9C</xref>, <xref ref-type="fig" rid="F9">9D</xref>, <xref ref-type="fig" rid="F11">11C</xref>, <xref ref-type="fig" rid="F11">11D</xref>, <xref ref-type="fig" rid="F11">11E</xref>, <xref ref-type="fig" rid="F11">11J</xref>). Abdominal neuropodial lobes rectangular, with long cirriform-triangular outer lobe and reduced inner lobe with single projecting curved or hooked aciculum (Figs <xref ref-type="fig" rid="F8">8F</xref>, <xref ref-type="fig" rid="F8">8G</xref>, <xref ref-type="fig" rid="F10">10D</xref>, <xref ref-type="fig" rid="F10">10E</xref>, <xref ref-type="fig" rid="F10">10F</xref>, G I, <xref ref-type="fig" rid="F10">10J</xref>, <xref ref-type="fig" rid="F11">11H</xref>, <xref ref-type="fig" rid="F11">11I</xref>). Parapodial flange not developed. Subpodal, stomach, and flange papillae absent. Ciliated lateral organs located between notopodial and neuropodial bases (Fig. <xref ref-type="fig" rid="F11">11J</xref>).</p><p>Dorsal organs as curved oval ciliated pits located mid-dorsally (Fig. <xref ref-type="fig" rid="F11">11M</xref>).</p><p>Notopodia bearing crenulated capillary chaetae in both thorax and abdomen; abdominal notopodia with two thin aciculae; additionally with forked chaetae with unequal tines, pointed tips and crenulated handles similar to that in capillary chaetae (Figs <xref ref-type="fig" rid="F10">10H</xref>, <xref ref-type="fig" rid="F11">11K</xref>).</p><p>Thoracic neuropodia with five rows of uncini and 1–3 thin capillaries disposed dorsally; first row of uncini shifted dorsally, slightly bent over second row; fifth row of uncini developed only in ventral part, bent under preceding rows (Figs <xref ref-type="fig" rid="F8">8B</xref>, <xref ref-type="fig" rid="F8">8C</xref>, <xref ref-type="fig" rid="F8">8D</xref>, <xref ref-type="fig" rid="F9">9C</xref>, <xref ref-type="fig" rid="F11">11D</xref>, <xref ref-type="fig" rid="F11">11E</xref>). Uncini with rounded or pointed conical tips, slightly bent, some uncini with membranous hood, other non-hooded (Figs <xref ref-type="fig" rid="F10">10B</xref>, <xref ref-type="fig" rid="F10">10C</xref>, <xref ref-type="fig" rid="F11">11F</xref>). Uncini in anterior row smooth, thicker, and shorter than in posterior row where slightly or clearly serrated with up to 7 ribs (Fig. <xref ref-type="fig" rid="F11">11D, E, F, G</xref>). Worms of smaller size with more serrated uncini than larger specimens. Abdominal neuropodia with bundle of capillary chaetae and single projecting aciculum with distal end curved or strongly hooked. Degree of curvature of neuropodial acicula differs between segments and varies from slightly curved to bent 180° in holotype and paratypes (Figs <xref ref-type="fig" rid="F8">8F</xref>, <xref ref-type="fig" rid="F8">8G</xref>, <xref ref-type="fig" rid="F10">10D–G</xref>, <xref ref-type="fig" rid="F10">10I</xref>, <xref ref-type="fig" rid="F10">10J</xref>, <xref ref-type="fig" rid="F11">11H</xref>, <xref ref-type="fig" rid="F11">11I</xref>).</p><p>Pygidium with four short anal cirri, two dorsal and two ventral, anus terminal (Fig. <xref ref-type="fig" rid="F9">9E, F</xref>).</p></tp:treatment-sec><tp:treatment-sec sec-type="Remarks"><title>Remarks.</title><p><italic><tp:taxon-name><tp:taxon-name-part taxon-name-part-type="genus" reg="Leodamas">Leodamas</tp:taxon-name-part> <tp:taxon-name-part taxon-name-part-type="species" reg="edgari">edgari</tp:taxon-name-part></tp:taxon-name></italic> sp. nov. is similar to a group of species: <italic><tp:taxon-name><tp:taxon-name-part taxon-name-part-type="genus" reg="Leodamas">L.</tp:taxon-name-part> <tp:taxon-name-part taxon-name-part-type="species" reg="australiensis">australiensis</tp:taxon-name-part></tp:taxon-name></italic>, <italic><tp:taxon-name><tp:taxon-name-part taxon-name-part-type="genus" reg="Leodamas">L.</tp:taxon-name-part> <tp:taxon-name-part taxon-name-part-type="species" reg="chevalieri">chevalieri</tp:taxon-name-part></tp:taxon-name></italic>, and <italic><tp:taxon-name><tp:taxon-name-part taxon-name-part-type="genus" reg="Leodamas">L.</tp:taxon-name-part> <tp:taxon-name-part taxon-name-part-type="species" reg="dubius">dubius</tp:taxon-name-part></tp:taxon-name></italic> in having one podal papilla in posteriormost thoracic chaetigers, five rows of uncini accompanied by few capillaries in thoracic neuropodia and a single, curved, projecting aciculum in the abdominal neuropodia. While <italic><tp:taxon-name><tp:taxon-name-part taxon-name-part-type="genus" reg="Leodamas">L.</tp:taxon-name-part> <tp:taxon-name-part taxon-name-part-type="species" reg="edgari">edgari</tp:taxon-name-part></tp:taxon-name></italic> sp. nov. is easily distinguishable from <italic><tp:taxon-name><tp:taxon-name-part taxon-name-part-type="genus" reg="Leodamas">L.</tp:taxon-name-part> <tp:taxon-name-part taxon-name-part-type="species" reg="chevalieri">chevalieri</tp:taxon-name-part></tp:taxon-name></italic> by the presence of strongly hooked aciculae in some abdominal neuropodia, the differences between <italic><tp:taxon-name><tp:taxon-name-part taxon-name-part-type="genus" reg="Leodamas">L.</tp:taxon-name-part> <tp:taxon-name-part taxon-name-part-type="species" reg="edgari">edgari</tp:taxon-name-part></tp:taxon-name></italic> sp. nov., <italic><tp:taxon-name><tp:taxon-name-part taxon-name-part-type="genus" reg="Leodamas">L.</tp:taxon-name-part> <tp:taxon-name-part taxon-name-part-type="species" reg="australiensis">australiensis</tp:taxon-name-part></tp:taxon-name></italic> and <italic><tp:taxon-name><tp:taxon-name-part taxon-name-part-type="genus" reg="Leodamas">L.</tp:taxon-name-part> <tp:taxon-name-part taxon-name-part-type="species" reg="dubius">dubius</tp:taxon-name-part></tp:taxon-name></italic> are subtle. The main difference between <italic><tp:taxon-name><tp:taxon-name-part taxon-name-part-type="genus" reg="Leodamas">L.</tp:taxon-name-part> <tp:taxon-name-part taxon-name-part-type="species" reg="edgari">edgari</tp:taxon-name-part></tp:taxon-name></italic> sp. nov. and <italic><tp:taxon-name><tp:taxon-name-part taxon-name-part-type="genus" reg="Leodamas">L.</tp:taxon-name-part> <tp:taxon-name-part taxon-name-part-type="species" reg="dubius">dubius</tp:taxon-name-part></tp:taxon-name></italic> is the branchiae starting at chaetiger 6 in the former instead of chaetiger 7 in the latter. <italic><tp:taxon-name><tp:taxon-name-part taxon-name-part-type="genus" reg="Leodamas">Leodamas</tp:taxon-name-part> <tp:taxon-name-part taxon-name-part-type="species" reg="edgari">edgari</tp:taxon-name-part></tp:taxon-name></italic> sp. nov. also shows less capillaries in the thoracic neuropodia (1–3 dorsal capillaries) than in <italic><tp:taxon-name><tp:taxon-name-part taxon-name-part-type="genus" reg="Leodamas">L.</tp:taxon-name-part> <tp:taxon-name-part taxon-name-part-type="species" reg="dubius">dubius</tp:taxon-name-part></tp:taxon-name></italic> (4–8 capillaries forming half a row in the dorsal part of a neuropodium). Of all the species mentioned above, <italic><tp:taxon-name><tp:taxon-name-part taxon-name-part-type="genus" reg="Leodamas">L.</tp:taxon-name-part> <tp:taxon-name-part taxon-name-part-type="species" reg="edgari">edgari</tp:taxon-name-part></tp:taxon-name></italic> sp. nov. and <italic><tp:taxon-name><tp:taxon-name-part taxon-name-part-type="genus" reg="Leodamas">L.</tp:taxon-name-part> <tp:taxon-name-part taxon-name-part-type="species" reg="australiensis">australiensis</tp:taxon-name-part></tp:taxon-name></italic> are the closest morphologically, with only subtle differences visible under <abbrev xmlns:xlink="http://www.w3.org/1999/xlink" xlink:title="Scanning Electron Microscopy" xlink:type="simple">SEM</abbrev>. In <italic><tp:taxon-name><tp:taxon-name-part taxon-name-part-type="genus" reg="Leodamas">L.</tp:taxon-name-part> <tp:taxon-name-part taxon-name-part-type="species" reg="edgari">edgari</tp:taxon-name-part></tp:taxon-name></italic> sp. nov., the forked chaetae have clearly unequal tapering tines, whilst in <italic><tp:taxon-name><tp:taxon-name-part taxon-name-part-type="genus" reg="Leodamas">L.</tp:taxon-name-part> <tp:taxon-name-part taxon-name-part-type="species" reg="australiensis">australiensis</tp:taxon-name-part></tp:taxon-name></italic>, the tines are subequal. <italic><tp:taxon-name><tp:taxon-name-part taxon-name-part-type="genus" reg="Leodamas">Leodamas</tp:taxon-name-part> <tp:taxon-name-part taxon-name-part-type="species" reg="edgari">edgari</tp:taxon-name-part></tp:taxon-name></italic> sp. nov. bears a membranous hood in some thoracic uncini, whilst <italic><tp:taxon-name><tp:taxon-name-part taxon-name-part-type="genus" reg="Leodamas">L.</tp:taxon-name-part> <tp:taxon-name-part taxon-name-part-type="species" reg="australiensis">australiensis</tp:taxon-name-part></tp:taxon-name></italic>, possesses very thick hoods on neuropodial uncini of posterior thorax. <italic><tp:taxon-name><tp:taxon-name-part taxon-name-part-type="genus" reg="Leodamas">Leodamas</tp:taxon-name-part> <tp:taxon-name-part taxon-name-part-type="species" reg="australiensis">australiensis</tp:taxon-name-part></tp:taxon-name></italic> was originally described from the western Australia (<xref ref-type="bibr" rid="B25">Hartmann-Schröder 1979</xref>) and then was subsequently reported from the Mediterranean Sea (<xref ref-type="bibr" rid="B54">Sala-Mirete et al. 2023</xref>). Apart from the subtle morphological differences, genetic distances in 16S between <italic><tp:taxon-name><tp:taxon-name-part taxon-name-part-type="genus" reg="Leodamas">L.</tp:taxon-name-part> <tp:taxon-name-part taxon-name-part-type="species" reg="edgari">edgari</tp:taxon-name-part></tp:taxon-name></italic> sp. nov. and <italic><tp:taxon-name><tp:taxon-name-part taxon-name-part-type="genus" reg="Leodamas">L.</tp:taxon-name-part> <tp:taxon-name-part taxon-name-part-type="species" reg="australiensis">australiensis</tp:taxon-name-part></tp:taxon-name></italic> from Australia and from the Mediterranean indicate them being separate species (p-distance 10.2–12.93%).</p></tp:treatment-sec><tp:treatment-sec sec-type="Distribution"><title>Distribution.</title><p>Kuwait Bay, Auha, Failaka, and Miscan islands (Fig. <xref ref-type="fig" rid="F2">2</xref>).</p></tp:treatment-sec><tp:treatment-sec sec-type="Habitat"><title>Habitat.</title><p>Intertidal and upper subtidal zones, on muddy and sandy sediments.</p></tp:treatment-sec><tp:treatment-sec sec-type="Etymology"><title>Etymology.</title><p>The species name is dedicated to Edgar Meca Jimenez (the first author’s brother), in recognition of his courage and determination through personal adversities.</p></tp:treatment-sec><tp:treatment-sec><!--Section generated to contain objects referenced in tp:taxon-treatment.--><fig id="F2" position="float" orientation="portrait"><object-id xmlns:xlink="http://www.w3.org/1999/xlink" content-type="doi" xlink:type="simple">10.3897/zookeys.1276.173213.figure2</object-id><object-id xmlns:xlink="http://www.w3.org/1999/xlink" content-type="arpha" xlink:type="simple">09908B10-C377-5005-B469-E1D6D36FA2EB</object-id><label>Figure 2.</label><caption><p>Distributional maps of <italic><tp:taxon-name><tp:taxon-name-part taxon-name-part-type="genus" reg="Leodamas">Leodamas</tp:taxon-name-part></tp:taxon-name></italic> species. Stars represent the type localities of the species.</p></caption><graphic xmlns:xlink="http://www.w3.org/1999/xlink" xlink:href="zookeys-1276-061_article-173213__-g002.jpg" id="oo_1582158.jpg" position="float" orientation="portrait" xlink:type="simple"><uri content-type="original_file" xlink:type="simple">https://binary.pensoft.net/fig/1582158</uri></graphic></fig></tp:treatment-sec><ref-list><ref id="B25"><mixed-citation xmlns:xlink="http://www.w3.org/1999/xlink" xlink:type="simple">Hartmann-Schröder G (1979) Die Polychaeten der tropischen Nordwestküste Australiens (zwischen Derby im Norden und Port Hedland im Süden). In: Hartmann-Schröder G and Hartmann G (Eds) Zur Kenntnis des Eulitorals der australischen Küsten un- ter besonder Berücksichtigung der Polychaeten und Ostracoden (Teil 2 und Teil 3). Mitteilungen aus dem Hamburgischen zoologischen Museum und Institut 76: 77–218.</mixed-citation></ref><ref id="B54"><mixed-citation xmlns:xlink="http://www.w3.org/1999/xlink" xlink:type="simple">Sala-Mirete A, López E, Fernández-Alías A, Sánchez-Fernández O, Marcos C, Pérez-Ruzafa A (2023) <italic><tp:taxon-name><tp:taxon-name-part taxon-name-part-type="genus">Leodamas</tp:taxon-name-part> <tp:taxon-name-part taxon-name-part-type="species">australiensis</tp:taxon-name-part></tp:taxon-name></italic> (Hartmann-Schröder, 1979) (<tp:taxon-name><tp:taxon-name-part taxon-name-part-type="class">Polychaeta</tp:taxon-name-part></tp:taxon-name>, <tp:taxon-name><tp:taxon-name-part taxon-name-part-type="family">Orbiniidae</tp:taxon-name-part></tp:taxon-name>), a new alien species in the Mediterranean, and its ecology in the Mar Menor coastal lagoon (SE Spain). BioInvasions Records 12(4): 993–1013. <ext-link xlink:href="10.3391/bir.2023.12.4.13" ext-link-type="doi" xlink:type="simple">https://doi.org/10.3391/bir.2023.12.4.13</ext-link></mixed-citation></ref></ref-list></tp:taxon-treatment>
