# Supplementary material for: The widespread Leodamas chevalieri (Annelida, Orbiniidae) revealed as a species complex, with descriptions of a new species and a new record for the Arabian region
Source: Zookeys. 2026 Apr 3;1276:61–94. doi: 10.3897/zookeys.1276.173213 (PMC13069388; doi:10.3897/zookeys.1276.173213)
Supplement: XML Treatment for Leodamas gracilis [file zookeys.1276.173213-treatment4.xml]

<!DOCTYPE tp:taxon-treatment
  PUBLIC "-//TaxonX//DTD Taxonomic Treatment Publishing DTD v0 20100105//EN" "tax-treatment-NSO.dtd">
<tp:taxon-treatment xmlns:tp="http://www.plazi.org/taxpub"><tp:treatment-meta><kwd-group><label>Taxon classification</label><kwd>
                  <named-content content-type="kingdom">Animalia</named-content>
                </kwd><kwd>
                  <named-content content-type="order">Annelida</named-content>
                </kwd><kwd>
                  <named-content content-type="family">Orbiniidae</named-content>
                </kwd></kwd-group><mixed-citation publication-type="journal"><person-group><name><surname>Meca</surname><given-names>Miguel A.</given-names></name><name><surname>Zhadan</surname><given-names>Anna</given-names></name><name><surname>Al-Kandari</surname><given-names>Manal</given-names></name><name><surname>Budaeva</surname><given-names>Nataliya</given-names></name></person-group><article-title>The widespread <italic><tp:taxon-name><tp:taxon-name-part taxon-name-part-type="genus" reg="Leodamas">Leodamas</tp:taxon-name-part> <tp:taxon-name-part taxon-name-part-type="species" reg="chevalieri">chevalieri</tp:taxon-name-part></tp:taxon-name></italic> (<tp:taxon-name><tp:taxon-name-part taxon-name-part-type="phylum" reg="Annelida">Annelida</tp:taxon-name-part></tp:taxon-name>, <tp:taxon-name><tp:taxon-name-part taxon-name-part-type="family" reg="Orbiniidae">Orbiniidae</tp:taxon-name-part></tp:taxon-name>) revealed as a species complex, with descriptions of a new species and a new record for the Arabian region</article-title><source>Zookeys</source><day>03</day><month>04</month><year>2026</year><volume>1276</volume><fpage>61</fpage><lpage>94</lpage><pub-id pub-id-type="doi">10.3897/zookeys.1276.173213</pub-id></mixed-citation></tp:treatment-meta><tp:nomenclature><tp:taxon-name><object-id xmlns:xlink="http://www.w3.org/1999/xlink" content-type="arpha" xlink:type="simple">BE5CDFC6-D527-5717-83CF-99E0F889DC82</object-id>
                        		<tp:taxon-name-part taxon-name-part-type="genus" reg="Leodamas">Leodamas</tp:taxon-name-part> <tp:taxon-name-part taxon-name-part-type="species" reg="gracilis">gracilis</tp:taxon-name-part>
                        	</tp:taxon-name><tp:taxon-authority>(Pillai, 1961)</tp:taxon-authority><xref ref-type="fig" rid="F2">Figs 2</xref><xref ref-type="fig" rid="F12">, 12</xref><xref ref-type="fig" rid="F13">, 13</xref><tp:nomenclature-citation-list><tp:nomenclature-citation><tp:taxon-name><tp:taxon-name-part taxon-name-part-type="genus" reg="Scoloplos">Scoloplos</tp:taxon-name-part> (<tp:taxon-name-part taxon-name-part-type="subgenus" reg="Leodamas">Leodamas</tp:taxon-name-part>) <tp:taxon-name-part taxon-name-part-type="species" reg="gracilis">gracilis</tp:taxon-name-part></tp:taxon-name><comment> Pillai, 1961: 22–24, figs 7M–O, 8A–F; <xref ref-type="bibr" rid="B19">Gallardo 1968</xref>: 94, pl. XL, figs 4–11; <xref ref-type="bibr" rid="B15">Eibye-Jacobsen 2002</xref>: 91–93, fig. 9A–D.</comment></tp:nomenclature-citation></tp:nomenclature-citation-list></tp:nomenclature><tp:treatment-sec sec-type="Type material examined"><title>Type material examined.</title><p>• NHM 1960.3.13.12 (1 paratype).</p></tp:treatment-sec><tp:treatment-sec sec-type="Other material examined"><title>Other material examined.</title><p>• <named-content xmlns:xlink="http://www.w3.org/1999/xlink" content-type="dwc:institutional_code" xlink:title="Zoological Museum, Moscow Lomonosov State University" xlink:href="https://scientific-collections.gbif.org/institution/943cd489-37ec-481f-9e53-2e3f7f99a972" xlink:type="simple">ZMMU</named-content> WS8293 (5 spms); <named-content xmlns:xlink="http://www.w3.org/1999/xlink" content-type="dwc:institutional_code" xlink:title="Zoological Museum, Moscow Lomonosov State University" xlink:href="https://scientific-collections.gbif.org/institution/943cd489-37ec-481f-9e53-2e3f7f99a972" xlink:type="simple">ZMMU</named-content> WS8292 (1 spm); <named-content xmlns:xlink="http://www.w3.org/1999/xlink" content-type="dwc:institutional_code" xlink:title="Zoological Museum, Moscow Lomonosov State University" xlink:href="https://scientific-collections.gbif.org/institution/943cd489-37ec-481f-9e53-2e3f7f99a972" xlink:type="simple">ZMMU</named-content> WS14160 (1 spm); <named-content xmlns:xlink="http://www.w3.org/1999/xlink" content-type="dwc:institutional_code" xlink:title="Zoological Museum, Moscow Lomonosov State University" xlink:href="https://scientific-collections.gbif.org/institution/943cd489-37ec-481f-9e53-2e3f7f99a972" xlink:type="simple">ZMMU</named-content> WS14162 (46 spms); <named-content xmlns:xlink="http://www.w3.org/1999/xlink" content-type="dwc:institutional_code" xlink:title="Zoological Museum, Moscow Lomonosov State University" xlink:href="https://scientific-collections.gbif.org/institution/943cd489-37ec-481f-9e53-2e3f7f99a972" xlink:type="simple">ZMMU</named-content> WS14686 (11 spms); <named-content xmlns:xlink="http://www.w3.org/1999/xlink" content-type="dwc:institutional_code" xlink:title="Zoological Museum, Moscow Lomonosov State University" xlink:href="https://scientific-collections.gbif.org/institution/943cd489-37ec-481f-9e53-2e3f7f99a972" xlink:type="simple">ZMMU</named-content> WS20586 (1 spm, DNA voucher Leo19); <named-content xmlns:xlink="http://www.w3.org/1999/xlink" content-type="dwc:institutional_code" xlink:title="Zoological Museum, Moscow Lomonosov State University" xlink:href="https://scientific-collections.gbif.org/institution/943cd489-37ec-481f-9e53-2e3f7f99a972" xlink:type="simple">ZMMU</named-content> WS20588 (1 spm, DNA voucher Leo55); <named-content xmlns:xlink="http://www.w3.org/1999/xlink" content-type="dwc:institutional_code" xlink:title="Zoological Museum, Moscow Lomonosov State University" xlink:href="https://scientific-collections.gbif.org/institution/943cd489-37ec-481f-9e53-2e3f7f99a972" xlink:type="simple">ZMMU</named-content> WS20589 (1 spm, DNA voucher Leo56); <named-content xmlns:xlink="http://www.w3.org/1999/xlink" content-type="dwc:institutional_code" xlink:title="Zoological Museum, Moscow Lomonosov State University" xlink:href="https://scientific-collections.gbif.org/institution/943cd489-37ec-481f-9e53-2e3f7f99a972" xlink:type="simple">ZMMU</named-content> WS20601 (1 spm, DNA voucher Leo35E); <named-content xmlns:xlink="http://www.w3.org/1999/xlink" content-type="dwc:institutional_code" xlink:title="Zoological Museum, Moscow Lomonosov State University" xlink:href="https://scientific-collections.gbif.org/institution/943cd489-37ec-481f-9e53-2e3f7f99a972" xlink:type="simple">ZMMU</named-content> WS20602 (1 spm, DNA voucher Leo36E); <named-content xmlns:xlink="http://www.w3.org/1999/xlink" content-type="dwc:institutional_code" xlink:title="Zoological Museum, Moscow Lomonosov State University" xlink:href="https://scientific-collections.gbif.org/institution/943cd489-37ec-481f-9e53-2e3f7f99a972" xlink:type="simple">ZMMU</named-content> WS20603 (1 spm, DNA voucher Leo37E); <named-content xmlns:xlink="http://www.w3.org/1999/xlink" content-type="dwc:institutional_code" xlink:title="Zoological Museum, Moscow Lomonosov State University" xlink:href="https://scientific-collections.gbif.org/institution/943cd489-37ec-481f-9e53-2e3f7f99a972" xlink:type="simple">ZMMU</named-content> WS20604 (1 spm; DNA voucher Leo67); <named-content xmlns:xlink="http://www.w3.org/1999/xlink" content-type="dwc:institutional_code" xlink:title="Zoological Museum, Moscow Lomonosov State University" xlink:href="https://scientific-collections.gbif.org/institution/943cd489-37ec-481f-9e53-2e3f7f99a972" xlink:type="simple">ZMMU</named-content> WS20605 (1 spm, DNA voucher Leo39E); <named-content xmlns:xlink="http://www.w3.org/1999/xlink" content-type="dwc:institutional_code" xlink:title="Zoological Museum, Moscow Lomonosov State University" xlink:href="https://scientific-collections.gbif.org/institution/943cd489-37ec-481f-9e53-2e3f7f99a972" xlink:type="simple">ZMMU</named-content> WS25019 (1 spm on <abbrev xmlns:xlink="http://www.w3.org/1999/xlink" xlink:title="Scanning Electron Microscopy" xlink:type="simple">SEM</abbrev> stub); P12379 (1 spm); <tp:taxon-name><tp:taxon-name-part taxon-name-part-type="phylum" reg="Annelida">Annelida</tp:taxon-name-part></tp:taxon-name> 012042 (1 spm, DNA voucher Leo22); <tp:taxon-name><tp:taxon-name-part taxon-name-part-type="phylum" reg="Annelida">Annelida</tp:taxon-name-part></tp:taxon-name> 012052 (1 spm, DNA voucher Leo28); <tp:taxon-name><tp:taxon-name-part taxon-name-part-type="phylum" reg="Annelida">Annelida</tp:taxon-name-part></tp:taxon-name> 012055 (1 spm, DNA voucher Leo23); <tp:taxon-name><tp:taxon-name-part taxon-name-part-type="phylum" reg="Annelida">Annelida</tp:taxon-name-part></tp:taxon-name> 012059 (1 spm, DNA voucher Leo24); <tp:taxon-name><tp:taxon-name-part taxon-name-part-type="phylum" reg="Annelida">Annelida</tp:taxon-name-part></tp:taxon-name> 012060 (1 spm, DNA voucher Leo30); <tp:taxon-name><tp:taxon-name-part taxon-name-part-type="phylum" reg="Annelida">Annelida</tp:taxon-name-part></tp:taxon-name> 012061 (1 spm, DNA voucher Leo29).</p></tp:treatment-sec><tp:treatment-sec sec-type="Diagnosis"><title>Diagnosis.</title><p>One podal papilla in posteriormost thoracic chaetigers; thoracic neuropodia with four rows of uncini, with anteriormost row up to two or three times thicker than the other three, accompanied by few capillary chaetae; abdominal neuropodia with single, straight, projecting aciculum.</p></tp:treatment-sec><tp:treatment-sec sec-type="Type locality"><title>Type locality.</title><p>Tambalagam Bay, Sri Lanka, <named-content xmlns:xlink="http://www.w3.org/1999/xlink" content-type="dwc:verbatimCoordinates" xlink:type="simple">8.519585, 81.152620</named-content>, at the center of the bay (Fig. <xref ref-type="fig" rid="F2">2</xref>).</p></tp:treatment-sec><tp:treatment-sec sec-type="Description"><title>Description.</title><p>Body long, slender; with 119–226 chaetigers, 15–48 mm in length, 0.5–0.8 mm of thoracic width; thorax dorso-ventrally flattened, inflated in anterior part; abdomen cylindrical (Figs <xref ref-type="fig" rid="F12">12A</xref>, <xref ref-type="fig" rid="F13">13A</xref>). Color in ethanol whitish-yellow, chaetae brown. Thoracic chaetigers numbering 14–17. Prostomium conical, pointed, peristomium same length as chaetiger 1 (Figs <xref ref-type="fig" rid="F12">12B</xref>, <xref ref-type="fig" rid="F13">13B</xref>). Nuchal organs on anterior border of peristomium as transverse ciliated slits.</p><fig id="F12" position="float" orientation="portrait"><object-id xmlns:xlink="http://www.w3.org/1999/xlink" content-type="doi" xlink:type="simple">10.3897/zookeys.1276.173213.figure12</object-id><object-id xmlns:xlink="http://www.w3.org/1999/xlink" content-type="arpha" xlink:type="simple">816B41DB-A9F8-5977-9909-E1C01CBCCCC3</object-id><label>Figure 12.</label><caption><p><italic><tp:taxon-name><tp:taxon-name-part taxon-name-part-type="genus" reg="Leodamas">Leodamas</tp:taxon-name-part> <tp:taxon-name-part taxon-name-part-type="species" reg="gracilis">gracilis</tp:taxon-name-part></tp:taxon-name></italic>, P12379, light microscopy. <bold>A–C</bold>. Stereomicroscope; <bold>D–G</bold>. Compound microscope. <bold>A</bold>. General lateral view; <bold>B</bold>. Anterior end, dorsal view; <bold>C</bold>. Thorax-abdomen transition, lateral view; <bold>D</bold>. Thoracic parapodia; <bold>E</bold>. Same, neurochaetae; <bold>F</bold>. Abdominal segment; <bold>G</bold>. Abdominal parapodia. Scale bars: 1 mm (<bold>A</bold>); 500 µm (<bold>B, C</bold>); 200 µm (<bold>D, F</bold>); 50 µm (<bold>E</bold>); 100 µm (<bold>G</bold>).</p></caption><graphic xmlns:xlink="http://www.w3.org/1999/xlink" xlink:href="zookeys-1276-061_article-173213__-g012.jpg" id="oo_1582168.jpg" position="float" orientation="portrait" xlink:type="simple"><uri content-type="original_file" xlink:type="simple">https://binary.pensoft.net/fig/1582168</uri></graphic></fig><fig id="F13" position="float" orientation="portrait"><object-id xmlns:xlink="http://www.w3.org/1999/xlink" content-type="doi" xlink:type="simple">10.3897/zookeys.1276.173213.figure13</object-id><object-id xmlns:xlink="http://www.w3.org/1999/xlink" content-type="arpha" xlink:type="simple">F8F30CF2-870E-5A9E-9BEB-B653C7105162</object-id><label>Figure 13.</label><caption><p><italic><tp:taxon-name><tp:taxon-name-part taxon-name-part-type="genus" reg="Leodamas">Leodamas</tp:taxon-name-part> <tp:taxon-name-part taxon-name-part-type="species" reg="gracilis">gracilis</tp:taxon-name-part></tp:taxon-name></italic>, <named-content xmlns:xlink="http://www.w3.org/1999/xlink" content-type="dwc:institutional_code" xlink:title="Zoological Museum, Moscow Lomonosov State University" xlink:href="https://scientific-collections.gbif.org/institution/943cd489-37ec-481f-9e53-2e3f7f99a972" xlink:type="simple">ZMMU</named-content> WS8293, <abbrev xmlns:xlink="http://www.w3.org/1999/xlink" xlink:title="Scanning Electron Microscopy" xlink:type="simple">SEM</abbrev>. <bold>A</bold>. Anterior end, lateral view; <bold>B</bold>. Anterior end, dorsal view; <bold>C</bold>. Neuropodia of chaetigers 4 and 5; <bold>D</bold>. Neuropodia of chaetiger 1, antero-dorsally; <bold>E</bold>. Chaetigers 5–9, dorsal view, beginning of branchiae and dorsal organs are seen; <bold>F</bold>. Posterior upper part of neuropodium of chaetiger 5; <bold>G</bold>. Neuropodium of chaetiger 9; <bold>H</bold>. Lower part of neuropodium of chaetiger 8; <bold>I</bold>. Modified spines of chaetiger 8; <bold>J</bold>. Thorax-abdomen junction, chaetigers 14–17; <bold>K</bold>. Neuropodium of chaetiger 10; <bold>L</bold>. Abdomen, dorsal view; <bold>M</bold>. Dorsal organ; <bold>N</bold>. Abdominal neuropodium; <bold>O</bold>. Forked chaeta from abdominal notopodium. Scale bars: 500 µm (<bold>A, B</bold>); 20 µm (<bold>C, G, K, M</bold>); 10 µm (<bold>D, F, H, I</bold>); 100 µm (<bold>E</bold>); 50 µm (<bold>J</bold>); 200 µm (<bold>L</bold>); 5 µm (<bold>N</bold>).</p></caption><graphic xmlns:xlink="http://www.w3.org/1999/xlink" xlink:href="zookeys-1276-061_article-173213__-g013.jpg" id="oo_1582169.jpg" position="float" orientation="portrait" xlink:type="simple"><uri content-type="original_file" xlink:type="simple">https://binary.pensoft.net/fig/1582169</uri></graphic></fig><p>Branchiae starting from chaetiger 6, narrow triangular with tapering tips; gradually increasing in size, becoming equal in length or slightly longer than notopodia in abdomen (Figs <xref ref-type="fig" rid="F12">12B</xref>, <xref ref-type="fig" rid="F12">12D</xref>, <xref ref-type="fig" rid="F12">12F</xref>, <xref ref-type="fig" rid="F12">12G</xref>, <xref ref-type="fig" rid="F13">13B</xref>); with long cilia on both sides, not ciliated distally, ciliation continuing towards notopodia; no ciliation between branchiae (Fig. <xref ref-type="fig" rid="F13">13L</xref>).</p><p>Developed thoracic notopodial postchaetal lobes from chaetiger 2, digitiform; gradually increasing in size; in abdomen digitiform, equal in length or slightly shorter than branchiae (Fig. <xref ref-type="fig" rid="F12">12D, F, G</xref>). Thoracic neuropodial postchaetal lobes as low ridges, in posterior body region, one or two thoracic chaetigers with low triangular podal papilla in upper part of ridge (Figs <xref ref-type="fig" rid="F12">12C</xref>, <xref ref-type="fig" rid="F13">13C</xref>, <xref ref-type="fig" rid="F13">13J</xref>). Abdominal neuropodial lobes conical, with long digitiform outer lobe and reduced inner lobe with single thick projecting aciculum (Figs <xref ref-type="fig" rid="F12">12F</xref>, <xref ref-type="fig" rid="F12">12G</xref>, <xref ref-type="fig" rid="F13">13N</xref>). Parapodial flange not developed. Subpodal, stomach, and flange papillae absent.</p><p>Dorsal organs from chaetiger 6 round to oval ciliated spots (Fig. <xref ref-type="fig" rid="F13">13B, E, M</xref>). Ciliated lateral organs between bases of notopodia and neuropodia (Fig. <xref ref-type="fig" rid="F13">13C</xref>).</p><p>Notopodia bearing bundles of crenulated capillary chaetae in both thorax and abdomen; abdominal notopodia additionally having forked chaetae with subequal tines and pointed tips (Fig. <xref ref-type="fig" rid="F13">13O</xref>). Thoracic neuropodia with thick anteriormost row of uncini with membranous flap-like hoods in anterior row, three other rows of uncini and few capillaries in posteriormost row (Fig. <xref ref-type="fig" rid="F13">13C, D, G, J, K</xref>). In first chaetiger, anteriormost row slightly thicker than rest of uncini (Fig. <xref ref-type="fig" rid="F13">13D</xref>), in chaetigers 2–5 gradually enlarging (Fig. <xref ref-type="fig" rid="F13">13C</xref>), in other thoracic chaetigers anteriormost row two or three times thicker than rest of uncini, ~10 µm in diameter (Fig. <xref ref-type="fig" rid="F13">13G, I, K</xref>). In anterior thorax, five uncini forming anteriormost row, in posterior thorax their number decreasing to two uncini in uppermost part of neuropodia (Figs <xref ref-type="fig" rid="F12">12C</xref>, <xref ref-type="fig" rid="F12">12D</xref>, <xref ref-type="fig" rid="F12">12E</xref>, <xref ref-type="fig" rid="F13">13C</xref>, <xref ref-type="fig" rid="F13">13D</xref>, <xref ref-type="fig" rid="F13">13G</xref>, <xref ref-type="fig" rid="F13">13K</xref>). Uncini from second row slightly thicker and shorter than in posterior rows; hooded, slightly bent, with rounded conical tips, serrated with 8–10 ribs (Fig. <xref ref-type="fig" rid="F13">13C, F</xref>); fourth row of uncini short, developed only in ventral part, curved under anterior rows (Fig. <xref ref-type="fig" rid="F13">13C, H</xref>). In anterior thorax, five or six thin and long crenulated capillaries disposed in posterior row (Fig. <xref ref-type="fig" rid="F13">13C, D</xref>); in posterior thorax, capillaries decreasing in number to one or two and located dorsally (Fig. <xref ref-type="fig" rid="F13">13J, K</xref>). Abdominal neuropodia with bundle of capillary chaetae and single projecting thick straight aciculum; embedded part of aciculum slightly sigmoid, protruded part straight and pointed; similar to thoracic anteriormost uncini but not hooded (Figs <xref ref-type="fig" rid="F12">12F</xref>, <xref ref-type="fig" rid="F12">12G</xref>, <xref ref-type="fig" rid="F13">13N</xref>).</p><p>Pygidium with four short cirri around postero-dorsally located anal aperture.</p></tp:treatment-sec><tp:treatment-sec sec-type="Remarks"><title>Remarks.</title><p><italic><tp:taxon-name><tp:taxon-name-part taxon-name-part-type="genus" reg="Leodamas">Leodamas</tp:taxon-name-part> <tp:taxon-name-part taxon-name-part-type="species" reg="gracilis">gracilis</tp:taxon-name-part></tp:taxon-name></italic> was described from Sri Lanka by <xref ref-type="bibr" rid="B49">Pillai (1961)</xref> and later reported from Vietnam by <xref ref-type="bibr" rid="B19">Gallardo (1968)</xref> and from Thailand by <xref ref-type="bibr" rid="B15">Eibye-Jacobsen (2002)</xref>. Specimens studied here (Fig. <xref ref-type="fig" rid="F1">1</xref>, Lineage 5) were collected from the coasts of Oman and Kuwait (Failaka and Auha Islands). Although no genetic data are available for the specimens collected from the type locality, the morphology of the studied specimens agrees well with the paratype and the previous descriptions of <italic><tp:taxon-name><tp:taxon-name-part taxon-name-part-type="genus" reg="Leodamas">L.</tp:taxon-name-part> <tp:taxon-name-part taxon-name-part-type="species" reg="gracilis">gracilis</tp:taxon-name-part></tp:taxon-name></italic>.</p><p><italic><tp:taxon-name><tp:taxon-name-part taxon-name-part-type="genus" reg="Leodamas">Leodamas</tp:taxon-name-part> <tp:taxon-name-part taxon-name-part-type="species" reg="gracilis">gracilis</tp:taxon-name-part></tp:taxon-name></italic> belongs to a group of species characterized by straight protruding abdominal aciculae (i.e., <italic><tp:taxon-name><tp:taxon-name-part taxon-name-part-type="genus" reg="Leodamas">L.</tp:taxon-name-part> <tp:taxon-name-part taxon-name-part-type="species" reg="brevithorax">brevithorax</tp:taxon-name-part></tp:taxon-name></italic> (Eibye-Jacobsen, 2002), <italic><tp:taxon-name><tp:taxon-name-part taxon-name-part-type="genus" reg="Leodamas">L.</tp:taxon-name-part> <tp:taxon-name-part taxon-name-part-type="species" reg="cirratus">cirratus</tp:taxon-name-part></tp:taxon-name></italic> (Ehlers, 1897), <italic><tp:taxon-name><tp:taxon-name-part taxon-name-part-type="genus" reg="Leodamas">L.</tp:taxon-name-part> <tp:taxon-name-part taxon-name-part-type="species" reg="thalassae">thalassae</tp:taxon-name-part></tp:taxon-name></italic> (Amoureux, 1982), and <italic><tp:taxon-name><tp:taxon-name-part taxon-name-part-type="genus" reg="Leodamas">L.</tp:taxon-name-part> <tp:taxon-name-part taxon-name-part-type="species" reg="verax">verax</tp:taxon-name-part></tp:taxon-name></italic>) however, it is easily distinguishable from all of them by its unique anteriormost row of large uncini, up to two or three times thicker than the uncini in the other three rows.</p></tp:treatment-sec><tp:treatment-sec sec-type="Distribution"><title>Distribution.</title><p>Tambalagam Bay, Sri Lanka; Nha Trang, South Vietnam; coastal area of Thailand, at depths of 19–38 m. Arabian region: Oman and Kuwait, intertidal.</p></tp:treatment-sec><tp:treatment-sec sec-type="Habitat"><title>Habitat.</title><p>No habitat information was provided for Sri Lanka (<xref ref-type="bibr" rid="B49">Pillai 1961</xref>) and South Vietnam (<xref ref-type="bibr" rid="B19">Gallardo 1968</xref>) localities. In the coastal areas of Thailand, <italic><tp:taxon-name><tp:taxon-name-part taxon-name-part-type="genus" reg="Leodamas">L.</tp:taxon-name-part> <tp:taxon-name-part taxon-name-part-type="species" reg="gracilis">gracilis</tp:taxon-name-part></tp:taxon-name></italic> can be found in the subtidal zone (19–38 m), in sandy and muddy sediments, with or without shell fragments. In the Arabian region, the species can be found in the intertidal zone in muddy and sandy sediments.</p></tp:treatment-sec><tp:treatment-sec><!--Section generated to contain objects referenced in tp:taxon-treatment.--><fig id="F2" position="float" orientation="portrait"><object-id xmlns:xlink="http://www.w3.org/1999/xlink" content-type="doi" xlink:type="simple">10.3897/zookeys.1276.173213.figure2</object-id><object-id xmlns:xlink="http://www.w3.org/1999/xlink" content-type="arpha" xlink:type="simple">09908B10-C377-5005-B469-E1D6D36FA2EB</object-id><label>Figure 2.</label><caption><p>Distributional maps of <italic><tp:taxon-name><tp:taxon-name-part taxon-name-part-type="genus" reg="Leodamas">Leodamas</tp:taxon-name-part></tp:taxon-name></italic> species. Stars represent the type localities of the species.</p></caption><graphic xmlns:xlink="http://www.w3.org/1999/xlink" xlink:href="zookeys-1276-061_article-173213__-g002.jpg" id="oo_1582158.jpg" position="float" orientation="portrait" xlink:type="simple"><uri content-type="original_file" xlink:type="simple">https://binary.pensoft.net/fig/1582158</uri></graphic></fig><fig id="F1" position="float" orientation="portrait"><object-id xmlns:xlink="http://www.w3.org/1999/xlink" content-type="doi" xlink:type="simple">10.3897/zookeys.1276.173213.figure1</object-id><object-id xmlns:xlink="http://www.w3.org/1999/xlink" content-type="arpha" xlink:type="simple">317588AF-DA48-58F1-ACFA-9820CB0513EF</object-id><label>Figure 1.</label><caption><p>Bayesian inference (<abbrev xmlns:xlink="http://www.w3.org/1999/xlink" xlink:title="Bayesian inference" xlink:type="simple">BI</abbrev>) based on the concatenated dataset of <abbrev xmlns:xlink="http://www.w3.org/1999/xlink" xlink:title="one mitochondrial" xlink:type="simple">COI</abbrev> and ITS2. Bayesian posterior probabilities are shown on the nodes. Species delimitation results inferred by DNA-based methods are indicated by four colored bars to the right of the <abbrev xmlns:xlink="http://www.w3.org/1999/xlink" xlink:title="Bayesian inference" xlink:type="simple">BI</abbrev> tree with the lineage number. White bars indicate missing data.</p></caption><graphic xmlns:xlink="http://www.w3.org/1999/xlink" xlink:href="zookeys-1276-061_article-173213__-g001.jpg" id="oo_1582157.jpg" position="float" orientation="portrait" xlink:type="simple"><uri content-type="original_file" xlink:type="simple">https://binary.pensoft.net/fig/1582157</uri></graphic></fig></tp:treatment-sec><ref-list><ref id="B19"><mixed-citation xmlns:xlink="http://www.w3.org/1999/xlink" xlink:type="simple">Gallardo VA (1968) <tp:taxon-name><tp:taxon-name-part taxon-name-part-type="class">Polychaeta</tp:taxon-name-part></tp:taxon-name> from the bay of Nha Trang, south Viet Nam. Naga Report 4(3): 35–279.</mixed-citation></ref><ref id="B15"><mixed-citation xmlns:xlink="http://www.w3.org/1999/xlink" xlink:type="simple">Eibye-Jacobsen D (2002) The <tp:taxon-name><tp:taxon-name-part taxon-name-part-type="family">Orbiniidae</tp:taxon-name-part></tp:taxon-name> (<tp:taxon-name><tp:taxon-name-part taxon-name-part-type="phylum">Annelida</tp:taxon-name-part></tp:taxon-name>: <tp:taxon-name><tp:taxon-name-part taxon-name-part-type="class">Polychaeta</tp:taxon-name-part></tp:taxon-name>) of the BIOSHELF Project, Andaman Sea, Thailand. Phuket Marine Biological Center Special Publication 24: 77–99.</mixed-citation></ref><ref id="B49"><mixed-citation xmlns:xlink="http://www.w3.org/1999/xlink" xlink:type="simple">Pillai TG (1961) <tp:taxon-name><tp:taxon-name-part taxon-name-part-type="phylum">Annelida</tp:taxon-name-part></tp:taxon-name><tp:taxon-name><tp:taxon-name-part taxon-name-part-type="class">Polychaeta</tp:taxon-name-part></tp:taxon-name> of Tambalagam Lake, Ceylon. Ceylon Journal of Science. Biological Sciences 4(1): 1–40.</mixed-citation></ref></ref-list></tp:taxon-treatment>
