# Supplementary material for: The widespread Leodamas chevalieri (Annelida, Orbiniidae) revealed as a species complex, with descriptions of a new species and a new record for the Arabian region
Source: Zookeys. 2026 Apr 3;1276:61–94. doi: 10.3897/zookeys.1276.173213 (PMC13069388; doi:10.3897/zookeys.1276.173213)
Supplement: Supplementary material 1 — Sampling data and genetic distances [file zookeys-1276-061_article-173213__-s001.xlsx]

## Sheet: Table S1
Table S1. List of material used in this study with sampling information, museum numbers, voucher numbers, GenBank accession numbers and BOLD process IDs.
											Genbank accession numbers
Species	Lineage	Collection method	Museum number	Specimens	Location	Orig fixation	Voucher	Type status	Status	BOLD sample ID	COI	ITS2	Code in the trees	Latitude	Longitude	Depth (m)	Comments
Leodamas chevalieri	6	?	MNHN-IA-2000-2122	1	Estuary of Casamance River, Senegal	?		Lectotype	Specimen available					12.589776	-16.703020	0	Collector: Chevalier; Collection date 01-02-1900
Leodamas chevalieri	6	?	MNHN-IA-2000-2123	2	Estuary of Casamance River, Senegal	?		Paralectotypes	Specimens available					12.589776	-16.703020	0	Collector: Chevalier; Collection date 01-02-1900
Leodamas chevalieri	6	?	MNHN-IA-2001-160	Many	Estuary of Casamance River, Senegal	?		Paralectotypes	Specimens available					12.589776	-16.703020	0	Collector: Chevalier; Collection date 01-02-1900
Leodamas chevalieri	6	EBS	ZMBN 115302	1	Senegal, SL-15	Form		Non-type	Specimen available					14.461000	-17.186200	30
Leodamas chevalieri	6	EBS	ZMBN 115304	3	Senegal, SL-15	EtOH 96%		Non-type	Specimens available					14.461000	-17.186200	30
Leodamas chevalieri	6	EBS	ZMBN 159076	1	Senegal, SL-15	EtOH 96%	Leo43	Non-type	E-voucher	LEODA001-26	PX878927	PX900214	Leodamas 28	14.461000	-17.186200	30	No specimen available
Leodamas chevalieri	6	EBS	ZMBN 159077	1	Senegal, SL-15	EtOH 96%		Non-type	Specimen available					14.461000	-17.186200	30
Leodamas chevalieri	6	EBS	ZMBN 159078	1	Senegal, SL-15	EtOH 96%		Non-type	Specimen available					14.461000	-17.186200	30
Leodamas chevalieri	6	EBS	ZMBN 159079	1	Senegal, SL-15	EtOH 96%		Non-type	Specimen available					14.461000	-17.186200	30
Leodamas gracilis	5	?	NHM 1960.3.13.12	1	Sri Lanka, Tambalagam Bay	?		Paratype	Specimen available					8.516	81.149	2
Leodamas gracilis	5	Shovel	ZMMU WS8292	1	Kuwait, Failaka island, East2	Form		Non-type	Specimen available					29.3945	48.4081	0
Leodamas gracilis	5	Shovel	ZMMU WS8293	5	Kuwait, Failaka island, East1	Form		Non-type	Specimens available					29.3927	48.3991	0
Leodamas gracilis	5	Shovel	ZMMU WS14160	1	Kuwait, Failaka Island, East	EtOH 96%		Non-type	Specimen available					29.392663	48.402395	0
Leodamas gracilis	5	Shovel	ZMMU WS14162	46	Kuwait, Failaka Island, East	EtOH 96%		Non-type	Specimens available					29.392663	48.402395	0
Leodamas gracilis	5	Shovel	ZMMU WS14686	11	Kuwait, Failaka East	EtOH 96%		Non-type	Specimens available					29.392495	48.402195	0
Leodamas gracilis	5	Shovel	ZMMU WS20586	1	Kuwait, Failaka Island, East	EtOH 96%	Leo19E	Non-type	Specimen available	LEODA012-26	PX878911	PX900216	Leodamas 5	29.392663	48.402395	0
Leodamas gracilis	5	Shovel	ZMMU WS20588	1	Kuwait, Failaka Island, East	EtOH 96%	Leo55	Non-type	Specimen available	LEODA014-26	PX878913	PX900217	Leodamas 7	29.392663	48.402395	0
Leodamas gracilis	5	Shovel	ZMMU WS20589	1	Kuwait, Failaka Island, East	EtOH 96%	Leo56	Non-type	Specimen available	LEODA015-26	PX878915	PX900218	Leodamas 8	29.392663	48.402395	0
Leodamas gracilis	5	Shovel	ZMMU WS20601	1	Kuwait, Failaka East	EtOH 96%	Leo35E	Non-type	Specimen available	LEODA027-26	PX878912		Leodamas 21	29.392495	48.402195	0
Leodamas gracilis	5	Shovel	ZMMU WS20602	1	Kuwait, Failaka East	EtOH 96%	Leo36E	Non-type	Specimen available	LEODA028-26	PX878917	PX900225	Leodamas 22	29.392495	48.402195	0
Leodamas gracilis	5	Shovel	ZMMU WS20603	1	Kuwait, Failaka East	EtOH 96%	Leo37E	Non-type	Specimen available	LEODA029-26	PX878922	PX900224	Leodamas 23	29.392495	48.402195	0
Leodamas gracilis	5	Shovel	ZMMU WS20604	1	Kuwait, Failaka Island, East	EtOH 96%	Leo67	Non-type	Specimen available	LEODA030-26	PX878923	PX900226	Leodamas 24	29.392495	48.402195	0
Leodamas gracilis	5	Shovel	ZMMU WS20605	1	Kuwait, Failaka Island, East	EtOH 96%	Leo39E	Non-type	Specimen available	LEODA031-26	PX878924	PX900228	Leodamas 25	29.392663	48.402395	0
Leodamas gracilis	5	Shovel	ZMMU WS25019	1	Kuwait, Auha Island	Form		Non-type	SEM stub					29.3788	48.4378	0
Leodamas gracilis	5	Shovel	P12379	2	Kuwait, Failaka Island, South, mid tide	Form		Non-type	Specimen available					29.4257	48.3366	0
Leodamas gracilis	5	Shovel	UF IZ Annelida 012052	1	Bhandar Al khairan, innermudflat/bay, Oman, Tide	Form 10% tissue in EtOH 96%	Leo28	Non-type	Specimen available	XXXX	PX878921	PX900222	Leodamas 39	23.510	58.725	1
Leodamas gracilis	5	Shovel	UF IZ Annelida 012042	1	Bhandar Al khairan, Oman, Mangroves and mudflat	Form 10% tissue in EtOH 96%	Leo22	Non-type	Specimen available	XXXX	PX878916	PX900219	Leodamas 33	23.509	58.733	1
Leodamas gracilis	5	Shovel	UF IZ Annelida 012055	1	Lighthouse Beach, Oman	Form 10% tissue in EtOH 96%	Leo23	Non-type	Specimen available	XXXX	PX878914	PX900221	Leodamas 34	22.568	59.541	0
Leodamas gracilis	5	Shovel	UF IZ Annelida 012059	1	Watch Tower Mudflats, Oman	Form 10% tissue in EtOH 96%	Leo24	Non-type	Specimen available	XXXX	PX878919	PX900227	Leodamas 35	22.560	59.541	0
Leodamas gracilis	5	Shovel	UF IZ Annelida 012060	1	Watch Tower Mudflats, Oman	Form 10% tissue in EtOH 96%	Leo30	Non-type	Specimen available	XXXX	PX878918	PX900220	Leodamas 41	22.560	59.541	0
Leodamas gracilis	5	Shovel	UF IZ Annelida 012061	1	Watch Tower Mudflats, Oman	Form 10% tissue in EtOH 96%	Leo29	Non-type	Specimen available	XXXX	PX878920	PX900223	Leodamas 40	22.560	59.541	0
Leodamas sp.	?	EBS	ZMBN 115307	2	Mauritania, SL-22	EtOH 96%		Non-type	Specimens available					17.246600	-16.297200	32
Leodamas sp.	14	Shovel	UF IZ Annelida 012041	1	Al Sawadi Beach, Oman, Intertidal sand flat	Form 10% tissue in EtOH 96%	Leo27	Non-type	Specimen available	XXXX	PX878906	PX900213	Leodamas 38	23.627	58.285	1
Leodamas sp.	2	Diving	UF IZ Annelida NNNNNN	1	Darsayt Beach/Fishing area, Oman, subtidal 9m.	Form 10% tissue in EtOH 96%	Leo26	Non-type	Specimen available	XXXX	PX878889	PX900215	Leodamas 37	23.632	58.549	9
Leodamas sp.	4	Shovel	ZMMU WS20606	1	Kuwait, Miskan Island	EtOH 96%	Leo41E	Non-type	Specimen available	LEODA032-26	PX878925	PX900229	Leodamas 26	29.483700	48.256383	0
Leodamas sp.	4	Shovel	ZMMU WS20607	1	Kuwait, Miskan Island	EtOH 96%	Leo42	Non-type	Specimen available	LEODA033-26	PX878926		Leodamas 27	29.483700	48.256383	0
Leodamas sp.	7	Shovel	UF IZ Annelida 012040	1	Al Sawadi Beach, Oman, Intertidal sand flat	Form 10% tissue in EtOH 96%	Leo21	Non-type	Specimen available	XXXX	PX878908		Leodamas 32	23.782	57.792	1
Leodamas sp.	8	EBS	ZMBN 115306	10	Mauritania, SL-21	EtOH 96%		Non-type	Specimens available					17.287100	-16.503200	103
Leodamas sp.	8	EBS	ZMBN 159080	1	Mauritania, SL-21	EtOH 96%	Leo49	Non-type	Specimen available	LEODA005-26	PX878909	PX900212	Leodamas 29	17.287100	-16.503200	103
Leodamas sp.	9	EBS	ZMBN 159081	1	Mauritania, SL-22	EtOH 96%	Leo51	Non-type	Specimen available	LEODA006-26	PX878910		Leodamas 30	17.246600	-16.297200	32
Leodamas sp.	10	Shovel	UF IZ Annelida 012053	1	Lighthouse Beach, Oman	Form 10% tissue in EtOH 96%	Leo25	Non-type	Specimen available	XXXX	PX878907	PX900210	Leodamas 36	22.568	59.541	0
Leodamas sp.	12	EBS	ZMBN 159082	1	Mauritania, SL-22	EtOH 96%	Leo52	Non-type	Specimen available	LEODA007-26		PX900211	Leodamas 31	17.246600	-16.297200	32
Leodamas sp.	13	Shovel	ZMMU WS20592	1	Kuwait, Al-Shaab	EtOH 96%	Leo60	Non-type	Specimen available	LEODA018-26	PX878905	PX900209	Leodamas 12	29.366517	48.023650	0
Leodamas edgari sp. nov.	15	Shovel	ZMMU WS14151	1	Kuwait, Al-Judaileat	EtOH 96%	Leo59	Holotype	Specimen available	LEODA008-26	PX878894	PX900201	Leodamas 11	29.379322	47.764992	0
Leodamas edgari sp. nov.	15	Shovel	ZMMU WS8279	1	Kuwait, Salmiya			Paratype	Specimen available					29.3285	48.0935
Leodamas edgari sp. nov.	15	Shovel	ZMMU WS8281	1	Kuwait, Salmiya	Form		Paratype	Specimen available					29.3285	48.0935	0
Leodamas edgari sp. nov.	15	Shovel	ZMMU WS8283	7	Kuwait, Auha Island	Form		Paratype	Specimens available					29.3788	48.4378	0
Leodamas edgari sp. nov.	15	Shovel	ZMMU WS8284	2	Kuwait, Umm-Al-Namel Island	Form		Paratype	Specimens available					29.3822	47.8628	0
Leodamas edgari sp. nov.	15	Shovel	ZMMU WS8291	12	Kuwait, Auha Island	Form		Paratype	Specimens available					29.3788	48.4378	0
Leodamas edgari sp. nov.	15	Shovel	ZMMU WS8299	1	Kuwait, Auha Island	EtOH 96%		Paratype	Specimen available					29.378767	48.437817	0
Leodamas edgari sp. nov.	15	Shovel	ZMMU WS8300	6	Kuwait, Failaka Island, East2	EtOH 96%		Non-type	Specimens available					29.3945	48.4081	0
Leodamas edgari sp. nov.	15	Shovel	ZMMU WS8979	1	Kuwait, Salmiya	Form		Paratype	Specimen available					29.3285	48.0935	0
Leodamas edgari sp. nov.	15	Shovel	ZMMU WS14106	64	Kuwait, Auha Island	EtOH 96%		Paratype	Specimens available					29.379361	48.439167	0
Leodamas edgari sp. nov.	15	Shovel	ZMMU WS14157	4	Kuwait, Al-Nuwaiseeb	EtOH 96%		Paratype	Specimens available					28.580362	48.401905	0
Leodamas edgari sp. nov.	15	Shovel	ZMMU WS14164	6	Kuwait, Miskan Island	EtOH 96%		Paratype	Specimens available					29.486100	48.256253	0
Leodamas edgari sp. nov.	15	Shovel	ZMMU WS20583	1	Kuwait, Auha Island	EtOH 96%	Leo15E	Paratype	Specimen available	LEODA009-26	PX878890	PX900196	Leodamas 1	29.379361	48.439167	0
Leodamas edgari sp. nov.	15	Shovel	ZMMU WS20584	1	Kuwait, Auha Island	EtOH 96%	Leo17E	Paratype	Specimen available	LEODA010-26	PX878891	PX900206	Leodamas 3	29.379361	48.439167	0
Leodamas edgari sp. nov.	15	Shovel	ZMMU WS20585	1	Kuwait, Auha Island	EtOH 96%	Leo18E	Paratype	Specimen available	LEODA011-26	PX878892	PX900202	Leodamas 4	29.379361	48.439167	0
Leodamas edgari sp. nov.	15	Shovel	ZMMU WS20593	1	Kuwait, Al-Shaab	EtOH 96%	Leo61	Paratype	Specimen available	LEODA019-26	PX878895	PX900207	Leodamas 13	29.366517	48.023650	0
Leodamas edgari sp. nov.	15	Shovel	ZMMU WS20594	1	Kuwait, Al-Shaab	EtOH 96%	Leo62	Paratype	Specimen available	LEODA020-26	PX878896	PX900198	Leodamas 14	29.366517	48.023650	0
Leodamas edgari sp. nov.	15	Shovel	ZMMU WS20587	1	Kuwait, Failaka Island, East	EtOH 96%	Leo20E	Paratype	Specimen available	LEODA013-26	PX878898		Leodamas 6	29.392663	48.402395	0
Leodamas edgari sp. nov.	15	Shovel	ZMMU WS20590	1	Kuwait, Umm-Al-Namel Island	EtOH 96%	Leo57	Paratype	Specimen available	LEODA016-26	PX878893	PX900199	Leodamas 9	29.386870	47.870750	0
Leodamas edgari sp. nov.	15	Shovel	ZMMU WS20591	1	Kuwait, Umm-Al-Namel Island	EtOH 96%	Leo58	Paratype	Specimen available	LEODA017-26	PX878904	PX900205	Leodamas 10	29.386870	47.870750	0
Leodamas edgari sp. nov.	15	Shovel	ZMMU WS20595	1	Kuwait, Miskan Island	EtOH 96%	Leo63	Paratype	Specimen available	LEODA021-26	PX878899	PX900208	Leodamas 15	29.486100	48.256253	0
Leodamas edgari sp. nov.	15	Shovel	ZMMU WS20596	1	Kuwait, Miskan Island	EtOH 96%	Leo64	Paratype	Specimen available	LEODA022-26	PX878897	PX900204	Leodamas 16	29.486100	48.256253	0
Leodamas edgari sp. nov.	15	Shovel	ZMMU WS20597	1	Kuwait, Miskan Island	EtOH 96%	Leo65	Paratype	Specimen available	LEODA023-26	PX878902	PX900197	Leodamas 17	29.486100	48.256253	0
Leodamas edgari sp. nov.	15	Shovel	ZMMU WS20598	1	Kuwait, Al-Nuwaiseeb	EtOH 96%	Leo32E	Paratype	Specimen available	LEODA024-26	PX878903		Leodamas 18	28.580362	48.401905	0
Leodamas edgari sp. nov.	15	Shovel	ZMMU WS20599	1	Kuwait, Al-Nuwaiseeb	EtOH 96%	Leo66	Non-type	E-voucher	LEODA025-26	PX878900	PX900203	Leodamas 19	28.580362	48.401905	0	No specimen available
Leodamas edgari sp. nov.	15	Shovel	ZMMU WS20600	1	Kuwait, Al-Nuwaiseeb	EtOH 96%	Leo34E	Paratype	Specimen available	LEODA026-26	PX878901	PX900200	Leodamas 20	28.580362	48.401905	0
Leodamas edgari sp. nov.	15	Shovel	P12378	1	Kuwait, Failaka Island, South, high tide	Form		Paratype	Specimen available					29.4271	48.3385	0
Public sequences
Leodamas rubra	10			1	Delaware Bay, USA		Leru_001	Non-type	Not specified in Bleidorn et al., 2009		FJ612497		Leodamas rubra
Leodamas sp.	1			1	Mumbai, India		M7.Ic-46	Non-type			OQ417192		Leodamas sp.
Leodamas tribulosus	3			1	Isla Santa Maria, Chile		Ltr_001	Non-type	Not specified in Bleidorn et al., 2009		FJ612496
Outgroup
Orbiniella griegi	Shallow	RP-Sledge	ZMBN 157400	1	Norwegian Shelf, Lofoten	EtOH 96%	Orbi31	Paratype	Specimen available	NBAAV676-23	PP695069	PP695126	Orbiniella griegi

## Sheet: Table S2
Table S2. Pairwise genetic distances within and between Leodamas lineages from Arabian and western African regions.
COI	d	Lineage 2	Lineage 3	Lineage 1	Lineage 11	Lineage 15	Lineage 13	Lineage 14	Lineage 10	Lineage 7	Lineage 8	Lineage 9	Lineage 5	Lineage 4	Lineage 6
Lineage 2	n/c
Lineage 3	n/c	0.1511
Lineage 1	n/c	0.2069	0.2046
Lineage 11	n/c	0.2372	0.2425	0.2354
Lineage 15	0.0095	0.2082	0.2202	0.2071	0.198
Lineage 13	n/c	0.2295	0.2266	0.2315	0.1947	0.163
Lineage 14	n/c	0.2207	0.2401	0.2253	0.2199	0.1675	0.204
Lineage 10	n/c	0.2432	0.2496	0.2348	0.1929	0.1737	0.1854	0.2116
Lineage 7	n/c	0.228	0.2397	0.2447	0.2035	0.1765	0.2082	0.2116	0.1991
Lineage 8	n/c	0.231	0.2381	0.2184	0.2071	0.1932	0.1854	0.2009	0.2006	0.1778
Lineage 9	n/c	0.2264	0.2447	0.2184	0.2142	0.2006	0.1945	0.1963	0.2036	0.1824	0.0821
Lineage 5	0.0008	0.2169	0.227	0.2227	0.2118	0.2132	0.2225	0.2205	0.2132	0.2078	0.2158	0.2211
Lineage 4	0.0046	0.2226	0.257	0.2373	0.2177	0.2122	0.2325	0.2161	0.2158	0.2181	0.196	0.1976	0.1427
Lineage 6	n/c	0.2204	0.225	0.225	0.1982	0.2113	0.2386	0.207	0.1991	0.234	0.231	0.2204	0.2051	0.2173
ITS2	d	Lineage 15	Lineage 13	Lineage 10	Lineage 12	Lineage 8	Lineage 6	Lineage 14	Lineage 2	Lineage 5	Lineage 4
Lineage 15	0.001
Lineage 13	n/c	0.0777
Lineage 10	n/c	0.0663	0.0482
Lineage 12	n/c	0.0886	0.0669	0.0681
Lineage 8	n/c	0.1006	0.0972	0.0922	0.0991
Lineage 6	n/c	0.1185	0.1114	0.0997	0.1164	0.1257
Lineage 14	n/c	0.1068	0.0736	0.0833	0.1047	0.1296	0.146
Lineage 2	n/c	0.1688	0.1549	0.151	0.1519	0.1789	0.1595	0.192
Lineage 5	0.0036	0.2006	0.1975	0.199	0.1983	0.2167	0.198	0.2434	0.2243
Lineage 4	n/c	0.1917	0.182	0.1967	0.1855	0.2052	0.1956	0.2264	0.2184	0.1588
